# Supplementary material for: 4-Meth­oxy-4-methyl-6-phenyl-1,3-diazinane-2-thione
Source: Acta Crystallogr Sect E Struct Rep Online. 2012 Nov 3;68(Pt 12):o3271. doi: 10.1107/S1600536812044662 (PMC3588820; doi:10.1107/S1600536812044662)
Supplement: Supplementary file 1 [file e-68-o3271-sup1.cif]

##############################################################################
#                                                                            #
# This CIF contains the data in a paper accepted for publication in          #
# Acta Crystallographica Section E. It conforms to the requirements of       #
# Notes for Authors for Acta Crystallographica Section E, and has been       #
# peer reviewed under the auspices of the IUCr Commission on Journals.       #
#                                                                            #
# Full details of the Crystallographic Information File format               #
# are given in the paper "The Crystallographic Information File (CIF):       #
# a New Standard Archive File for Crystallography" by S. R. Hall, F. H.      #
# Allen and I. D. Brown [Acta Cryst. (1991), A47, 655-685].                  #
#                                                                            #
# The current version of the core CIF dictionary is obtainable from          #
# ftp://ftp.iucr.org/pub/cif_core.dic.                                       #
#                                                                            #
# Software is freely available for graphical display of the structure(s)     #
# in this CIF. For information consult the CIF software page                 #
# http://www.iucr.org/resources/cif/software.                                #
#                                                                            #
# This file may be used for bona fide research purposes within the           #
# scientific community so long as proper attribution is given to the journal # 
# article from which it was obtained.                                        #
#                                                                            #
##############################################################################
data_I
_audit_creation_method     SHELXL-97
_chemical_name_systematic
;
4-Methoxy-4-methyl-6-phenyl-1,3-diazinane-2-thione
;
_chemical_name_common
;
4-Methoxy-4-methyl-6-phenyltetrahydropyrimidine-2(1<i>H</i>)-thione
;
_chemical_formula_moiety     'C12 H16 N2 O S'
_chemical_formula_sum     'C12 H16 N2 O S'
_chemical_formula_iupac     'C12 H16 N2 O S'
_chemical_formula_weight     236.33
_chemical_melting_point     538
_symmetry_cell_setting     monoclinic
_symmetry_space_group_name_H-M     'P 21/c'
_symmetry_space_group_name_Hall     '-P 2ybc'
loop_
    _symmetry_equiv_pos_as_xyz
    'x, y, z'
    '-x, y+1/2, -z+1/2'
    '-x, -y, -z'
    'x, -y-1/2, z-1/2'
_cell_length_a     10.1894(3)
_cell_length_b     14.6889(4)
_cell_length_c     9.2026(2)
_cell_angle_alpha     90.00
_cell_angle_beta     111.7190(10)
_cell_angle_gamma     90.00
_cell_volume     1279.58(6)
_cell_formula_units_Z     4
_cell_measurement_reflns_used     8597
_cell_measurement_theta_min     2.77
_cell_measurement_theta_max     28.27
_cell_measurement_temperature     200(2)
_exptl_crystal_description     'block'
_exptl_crystal_colour     'yellow'
_exptl_crystal_size_max     0.47
_exptl_crystal_size_mid     0.41
_exptl_crystal_size_min     0.33
_exptl_crystal_density_diffrn     1.227
_exptl_crystal_density_meas     ?
_exptl_crystal_density_method     'not measured'
_exptl_crystal_F_000     504
_exptl_absorpt_coefficient_mu     0.235
_exptl_absorpt_correction_type     multi-scan
_exptl_absorpt_process_details
;
(SADABS; Bruker, 2008)
;
_exptl_absorpt_correction_T_min     0.8976
_exptl_absorpt_correction_T_max     0.9256
_exptl_special_details     ?
_diffrn_ambient_temperature     200(2)
_diffrn_radiation_type     MoK\a
_diffrn_radiation_wavelength     0.71073
_diffrn_radiation_source     'fine-focus sealed tube'
_diffrn_radiation_monochromator     graphite
_diffrn_measurement_device_type     'Bruker APEXII CCD'
_diffrn_measurement_device     ?
_diffrn_measurement_method     '\f and \w scans'
_diffrn_reflns_number     12126
_diffrn_reflns_av_R_equivalents     0.0110
_diffrn_reflns_av_sigmaI/netI     0.0098
_diffrn_reflns_theta_min     2.15
_diffrn_reflns_theta_max     28.28
_diffrn_reflns_theta_full     28.28
_diffrn_measured_fraction_theta_max     0.997
_diffrn_measured_fraction_theta_full     0.997
_diffrn_reflns_limit_h_min     -13
_diffrn_reflns_limit_h_max     13
_diffrn_reflns_limit_k_min     -19
_diffrn_reflns_limit_k_max     18
_diffrn_reflns_limit_l_min     -11
_diffrn_reflns_limit_l_max     12
_refine_special_details
;
;
_reflns_number_total     3173
_reflns_number_gt     2876
_reflns_threshold_expression     I>2\s(I)
_refine_ls_structure_factor_coef     Fsqd
_refine_ls_matrix_type     full
_refine_ls_R_factor_all     0.0351
_refine_ls_R_factor_gt     0.0315
_refine_ls_wR_factor_gt     0.0857
_refine_ls_wR_factor_ref     0.0893
_refine_ls_goodness_of_fit_ref     1.071
_refine_ls_restrained_S_all     1.071
_refine_ls_number_reflns     3173
_refine_ls_number_parameters     155
_refine_ls_number_restraints     0
_refine_ls_hydrogen_treatment     mixed
_refine_ls_weighting_scheme     calc
_refine_ls_weighting_details
         'calc w=1/[\s^2^(Fo^2^)+(0.0450P)^2^+0.3540P] where P=(Fo^2^+2Fc^2^)/3'
_atom_sites_solution_hydrogens     geom
_atom_sites_solution_primary     direct
_atom_sites_solution_secondary     difmap
_refine_ls_shift/su_max     0.000
_refine_ls_shift/su_mean     0.000
_refine_diff_density_max     0.327
_refine_diff_density_min     -0.228
_refine_ls_extinction_method     none
_refine_ls_extinction_coef     ?
_refine_ls_abs_structure_Flack     ?
loop_
    _atom_type_symbol
    _atom_type_description
    _atom_type_scat_dispersion_real
    _atom_type_scat_dispersion_imag
    _atom_type_scat_source
    'C' 'C' 0.0033 0.0016
                         'International Tables Vol C Tables 4.2.6.8 and 6.1.1.4'
    'H' 'H' 0.0000 0.0000
                         'International Tables Vol C Tables 4.2.6.8 and 6.1.1.4'
    'N' 'N' 0.0061 0.0033
                         'International Tables Vol C Tables 4.2.6.8 and 6.1.1.4'
    'O' 'O' 0.0106 0.0060
                         'International Tables Vol C Tables 4.2.6.8 and 6.1.1.4'
    'S' 'S' 0.1246 0.1234
                         'International Tables Vol C Tables 4.2.6.8 and 6.1.1.4'
_computing_data_collection     'APEX2 (Bruker, 2010)'
_computing_cell_refinement     'SAINT (Bruker, 2010)'
_computing_data_reduction     'SAINT (Bruker, 2010'
_computing_structure_solution     'SHELXS97 (Sheldrick, 2008)'
_computing_structure_refinement     'SHELXL97 (Sheldrick, 2008)'
_computing_molecular_graphics
             'ORTEP-3 (Farrugia, 1997) and Mercury (Macrae <i>et al.</i>, 2008)'
_computing_publication_material
                            'SHELXL97 (Sheldrick, 2008) and PLATON (Spek, 2009)'
loop_
    _atom_site_type_symbol
    _atom_site_label
    _atom_site_fract_x
    _atom_site_fract_y
    _atom_site_fract_z
    _atom_site_U_iso_or_equiv
    _atom_site_adp_type
    _atom_site_calc_flag
    _atom_site_refinement_flags
    _atom_site_occupancy
    _atom_site_symmetry_multiplicity
    _atom_site_disorder_assembly
    _atom_site_disorder_group
    S S1 0.93913(3) 0.10930(2) -0.17540(4) 0.03661(10) Uani d . 1 1 . .
    O O1 0.83361(8) 0.14192(5) 0.27715(9) 0.03043(18) Uani d . 1 1 . .
    N N1 0.84364(9) 0.06949(6) 0.04949(10) 0.02460(18) Uani d . 1 1 . .
    H H1 0.9003(15) 0.0236(10) 0.0685(16) 0.035(3) Uiso d . 1 1 . .
    N N2 0.75092(9) 0.19789(6) -0.09623(11) 0.02608(18) Uani d . 1 1 . .
    H H2 0.7641(14) 0.2391(10) -0.1528(17) 0.034(3) Uiso d . 1 1 . .
    C C1 0.66034(10) 0.21995(7) -0.00883(11) 0.02360(19) Uani d . 1 1 . .
    H H1A 0.7138 0.2607 0.0806 0.028 Uiso calc R 1 1 . .
    C C2 0.83890(10) 0.12684(7) -0.06586(11) 0.0237(2) Uani d . 1 1 . .
    C C3 0.76328(10) 0.08187(7) 0.14971(11) 0.02301(19) Uani d . 1 1 . .
    C C4 0.62693(10) 0.13127(7) 0.05627(12) 0.0250(2) Uani d . 1 1 . .
    H H4A 0.5735 0.1445 0.1244 0.030 Uiso calc R 1 1 . .
    H H4B 0.5676 0.0921 -0.0308 0.030 Uiso calc R 1 1 . .
    C C5 0.73786(12) -0.01063(8) 0.20866(14) 0.0331(2) Uani d . 1 1 . .
    H H5A 0.6847 -0.0493 0.1195 0.050 Uiso calc R 1 1 . .
    H H5B 0.6837 -0.0029 0.2764 0.050 Uiso calc R 1 1 . .
    H H5C 0.8288 -0.0394 0.2681 0.050 Uiso calc R 1 1 . .
    C C7 0.97628(15) 0.12213(10) 0.37158(17) 0.0499(4) Uani d . 1 1 . .
    H H7A 1.0353 0.1282 0.3088 0.075 Uiso calc R 1 1 . .
    H H7B 0.9829 0.0597 0.4114 0.075 Uiso calc R 1 1 . .
    H H7C 1.0090 0.1648 0.4596 0.075 Uiso calc R 1 1 . .
    C C11 0.52944(11) 0.26970(8) -0.11439(12) 0.0284(2) Uani d . 1 1 . .
    C C12 0.43381(12) 0.22891(10) -0.24745(15) 0.0396(3) Uani d . 1 1 . .
    H H12 0.4503 0.1688 -0.2747 0.048 Uiso calc R 1 1 . .
    C C13 0.31340(14) 0.27604(13) -0.34123(19) 0.0581(4) Uani d . 1 1 . .
    H H13 0.2484 0.2479 -0.4325 0.070 Uiso calc R 1 1 . .
    C C14 0.28830(16) 0.36287(14) -0.3024(2) 0.0655(5) Uani d . 1 1 . .
    H H14 0.2053 0.3943 -0.3656 0.079 Uiso calc R 1 1 . .
    C C15 0.3827(2) 0.40383(13) -0.1729(2) 0.0688(5) Uani d . 1 1 . .
    H H15 0.3657 0.4641 -0.1467 0.083 Uiso calc R 1 1 . .
    C C16 0.50400(17) 0.35781(10) -0.07860(18) 0.0479(3) Uani d . 1 1 . .
    H H16 0.5696 0.3871 0.0108 0.057 Uiso calc R 1 1 . .
loop_
    _atom_site_aniso_label
    _atom_site_aniso_U_11
    _atom_site_aniso_U_22
    _atom_site_aniso_U_33
    _atom_site_aniso_U_12
    _atom_site_aniso_U_13
    _atom_site_aniso_U_23
    S1 0.04262(18) 0.03902(18) 0.03912(17) 0.01582(12) 0.02784(14) 0.01265(11)
    O1 0.0299(4) 0.0309(4) 0.0259(4) 0.0042(3) 0.0050(3) -0.0048(3)
    N1 0.0276(4) 0.0221(4) 0.0272(4) 0.0053(3) 0.0137(3) 0.0038(3)
    N2 0.0264(4) 0.0259(4) 0.0299(4) 0.0049(3) 0.0150(3) 0.0078(3)
    C1 0.0232(4) 0.0244(4) 0.0234(4) 0.0032(4) 0.0089(4) 0.0013(3)
    C2 0.0229(4) 0.0246(5) 0.0238(5) 0.0003(3) 0.0090(4) 0.0004(3)
    C3 0.0244(4) 0.0228(4) 0.0230(4) 0.0003(3) 0.0102(4) 0.0008(3)
    C4 0.0220(4) 0.0279(5) 0.0260(5) 0.0012(4) 0.0099(4) 0.0028(4)
    C5 0.0355(5) 0.0280(5) 0.0402(6) 0.0011(4) 0.0192(5) 0.0092(4)
    C7 0.0379(7) 0.0491(8) 0.0437(7) 0.0081(6) -0.0070(6) -0.0078(6)
    C11 0.0260(5) 0.0318(5) 0.0301(5) 0.0062(4) 0.0134(4) 0.0082(4)
    C12 0.0298(5) 0.0447(7) 0.0385(6) -0.0028(5) 0.0059(5) 0.0109(5)
    C13 0.0289(6) 0.0783(11) 0.0543(8) -0.0064(7) 0.0005(6) 0.0294(8)
    C14 0.0392(7) 0.0798(12) 0.0785(12) 0.0273(8) 0.0227(8) 0.0470(10)
    C15 0.0746(12) 0.0558(10) 0.0820(12) 0.0406(9) 0.0359(10) 0.0253(9)
    C16 0.0579(8) 0.0387(7) 0.0479(7) 0.0200(6) 0.0205(7) 0.0063(6)
_geom_special_details
;
;
loop_
    _geom_bond_atom_site_label_1
    _geom_bond_atom_site_label_2
    _geom_bond_site_symmetry_2
    _geom_bond_distance
    _geom_bond_publ_flag
    S1 C2 . 1.6994(10) ?
    O1 C7 . 1.4206(14) ?
    O1 C3 . 1.4301(12) ?
    N1 C2 . 1.3420(13) ?
    N1 C3 . 1.4536(12) ?
    N1 H1 . 0.862(15) ?
    N2 C2 . 1.3362(13) ?
    N2 C1 . 1.4674(12) ?
    N2 H2 . 0.841(15) ?
    C1 C11 . 1.5159(13) ?
    C1 C4 . 1.5241(14) ?
    C1 H1A . 1.0000 ?
    C3 C5 . 1.5203(14) ?
    C3 C4 . 1.5206(13) ?
    C4 H4A . 0.9900 ?
    C4 H4B . 0.9900 ?
    C5 H5A . 0.9800 ?
    C5 H5B . 0.9800 ?
    C5 H5C . 0.9800 ?
    C7 H7A . 0.9800 ?
    C7 H7B . 0.9800 ?
    C7 H7C . 0.9800 ?
    C11 C16 . 1.3835(17) ?
    C11 C12 . 1.3873(17) ?
    C12 C13 . 1.3949(18) ?
    C12 H12 . 0.9500 ?
    C13 C14 . 1.374(3) ?
    C13 H13 . 0.9500 ?
    C14 C15 . 1.364(3) ?
    C14 H14 . 0.9500 ?
    C15 C16 . 1.394(2) ?
    C15 H15 . 0.9500 ?
    C16 H16 . 0.9500 ?
loop_
    _geom_angle_atom_site_label_1
    _geom_angle_atom_site_label_2
    _geom_angle_atom_site_label_3
    _geom_angle_site_symmetry_1
    _geom_angle_site_symmetry_3
    _geom_angle
    _geom_angle_publ_flag
    C7 O1 C3 . . 117.66(9) ?
    C2 N1 C3 . . 124.02(8) ?
    C2 N1 H1 . . 118.5(9) ?
    C3 N1 H1 . . 117.4(9) ?
    C2 N2 C1 . . 124.55(8) ?
    C2 N2 H2 . . 116.4(10) ?
    C1 N2 H2 . . 117.2(10) ?
    N2 C1 C11 . . 109.75(8) ?
    N2 C1 C4 . . 107.70(8) ?
    C11 C1 C4 . . 113.10(8) ?
    N2 C1 H1A . . 108.7 ?
    C11 C1 H1A . . 108.7 ?
    C4 C1 H1A . . 108.7 ?
    N2 C2 N1 . . 118.74(9) ?
    N2 C2 S1 . . 119.89(8) ?
    N1 C2 S1 . . 121.36(8) ?
    O1 C3 N1 . . 111.63(8) ?
    O1 C3 C5 . . 111.01(8) ?
    N1 C3 C5 . . 108.97(8) ?
    O1 C3 C4 . . 104.19(8) ?
    N1 C3 C4 . . 108.19(8) ?
    C5 C3 C4 . . 112.80(8) ?
    C3 C4 C1 . . 109.87(8) ?
    C3 C4 H4A . . 109.7 ?
    C1 C4 H4A . . 109.7 ?
    C3 C4 H4B . . 109.7 ?
    C1 C4 H4B . . 109.7 ?
    H4A C4 H4B . . 108.2 ?
    C3 C5 H5A . . 109.5 ?
    C3 C5 H5B . . 109.5 ?
    H5A C5 H5B . . 109.5 ?
    C3 C5 H5C . . 109.5 ?
    H5A C5 H5C . . 109.5 ?
    H5B C5 H5C . . 109.5 ?
    O1 C7 H7A . . 109.5 ?
    O1 C7 H7B . . 109.5 ?
    H7A C7 H7B . . 109.5 ?
    O1 C7 H7C . . 109.5 ?
    H7A C7 H7C . . 109.5 ?
    H7B C7 H7C . . 109.5 ?
    C16 C11 C12 . . 118.81(11) ?
    C16 C11 C1 . . 119.76(11) ?
    C12 C11 C1 . . 121.43(10) ?
    C11 C12 C13 . . 120.09(14) ?
    C11 C12 H12 . . 120.0 ?
    C13 C12 H12 . . 120.0 ?
    C14 C13 C12 . . 120.37(16) ?
    C14 C13 H13 . . 119.8 ?
    C12 C13 H13 . . 119.8 ?
    C15 C14 C13 . . 119.86(13) ?
    C15 C14 H14 . . 120.1 ?
    C13 C14 H14 . . 120.1 ?
    C14 C15 C16 . . 120.42(16) ?
    C14 C15 H15 . . 119.8 ?
    C16 C15 H15 . . 119.8 ?
    C11 C16 C15 . . 120.43(15) ?
    C11 C16 H16 . . 119.8 ?
    C15 C16 H16 . . 119.8 ?
loop_
    _geom_torsion_atom_site_label_1
    _geom_torsion_atom_site_label_2
    _geom_torsion_atom_site_label_3
    _geom_torsion_atom_site_label_4
    _geom_torsion_site_symmetry_1
    _geom_torsion_site_symmetry_2
    _geom_torsion_site_symmetry_3
    _geom_torsion_site_symmetry_4
    _geom_torsion
    _geom_torsion_publ_flag
    C2 N2 C1 C11 . . . . -151.62(10) ?
    C2 N2 C1 C4 . . . . -28.10(13) ?
    C1 N2 C2 N1 . . . . 1.84(15) ?
    C1 N2 C2 S1 . . . . -179.57(8) ?
    C3 N1 C2 N2 . . . . -2.99(15) ?
    C3 N1 C2 S1 . . . . 178.44(7) ?
    C7 O1 C3 N1 . . . . -52.81(13) ?
    C7 O1 C3 C5 . . . . 68.98(13) ?
    C7 O1 C3 C4 . . . . -169.33(11) ?
    C2 N1 C3 O1 . . . . -83.72(11) ?
    C2 N1 C3 C5 . . . . 153.33(10) ?
    C2 N1 C3 C4 . . . . 30.35(13) ?
    O1 C3 C4 C1 . . . . 63.61(10) ?
    N1 C3 C4 C1 . . . . -55.28(10) ?
    C5 C3 C4 C1 . . . . -175.90(8) ?
    N2 C1 C4 C3 . . . . 53.96(10) ?
    C11 C1 C4 C3 . . . . 175.41(8) ?
    N2 C1 C11 C16 . . . . -117.76(12) ?
    C4 C1 C11 C16 . . . . 121.95(12) ?
    N2 C1 C11 C12 . . . . 62.03(13) ?
    C4 C1 C11 C12 . . . . -58.26(13) ?
    C16 C11 C12 C13 . . . . -0.99(18) ?
    C1 C11 C12 C13 . . . . 179.21(11) ?
    C11 C12 C13 C14 . . . . -0.3(2) ?
    C12 C13 C14 C15 . . . . 1.1(2) ?
    C13 C14 C15 C16 . . . . -0.7(3) ?
    C12 C11 C16 C15 . . . . 1.4(2) ?
    C1 C11 C16 C15 . . . . -178.77(14) ?
    C14 C15 C16 C11 . . . . -0.6(3) ?
loop_
    _geom_hbond_atom_site_label_D
    _geom_hbond_atom_site_label_H
    _geom_hbond_atom_site_label_A
    _geom_hbond_site_symmetry_A
    _geom_hbond_distance_DH
    _geom_hbond_distance_HA
    _geom_hbond_distance_DA
    _geom_hbond_angle_DHA
    N1 H1 S1 3_755 0.862(15) 2.503(16) 3.3527(9) 168.8(12)
    N2 H2 O1 4_565 0.841(15) 2.076(16) 2.8863(12) 161.7(13)
_iucr_refine_instructions_details
;
TITL ca174_ma in P2(1)/c
CELL  0.71073   10.1894   14.6889    9.2026    90.000   111.719    90.000
ZERR        4    0.0003    0.0004    0.0002     0.000     0.001     0.000
LATT   1
SYMM             - X ,    0.50000 + Y ,    0.50000 - Z
SFAC  C  H  N  O  S
UNIT 48 64 8 4 4
ACTA
BOND $H
CONF
HTAB
TEMP -73
OMIT -3   7   2
OMIT  1   8   0
EQIV $1   2-x,-y,-z
EQIV $2   x,1/2-y,-1/2+z
HTAB N1  S1_$1
HTAB N2  O1_$2
MPLA C11 C12 C13 C14 C15 C16
MPLA C1 C2 C3 C4 N1 N2
FMAP 2
L.S. 10
PLAN -5
WGHT    0.045000    0.354000
FVAR       0.34707
S1    5    0.939131    0.109299   -0.175403    11.00000    0.04262    0.03902 =
         0.03912    0.01265    0.02784    0.01582
O1    4    0.833610    0.141920    0.277150    11.00000    0.02992    0.03086 =
         0.02591   -0.00477    0.00497    0.00415
N1    3    0.843637    0.069489    0.049488    11.00000    0.02760    0.02209 =
         0.02718    0.00377    0.01372    0.00527
H1    2    0.900250    0.023633    0.068526    11.00000    0.03477
N2    3    0.750923    0.197895   -0.096231    11.00000    0.02640    0.02587 =
         0.02988    0.00777    0.01497    0.00486
H2    2    0.764061    0.239140   -0.152812    11.00000    0.03384
C1    1    0.660345    0.219954   -0.008830    11.00000    0.02325    0.02441 =
         0.02337    0.00129    0.00890    0.00319
AFIX  13
H1A   2    0.713831    0.260693    0.080559    11.00000   -1.20000
AFIX   0
C2    1    0.838897    0.126844   -0.065856    11.00000    0.02291    0.02460 =
         0.02385    0.00041    0.00904    0.00035
C3    1    0.763284    0.081866    0.149711    11.00000    0.02437    0.02282 =
         0.02303    0.00082    0.01016    0.00034
C4    1    0.626929    0.131266    0.056268    11.00000    0.02195    0.02789 =
         0.02596    0.00278    0.00995    0.00121
AFIX  23
H4A   2    0.573476    0.144457    0.124402    11.00000   -1.20000
H4B   2    0.567594    0.092097   -0.030808    11.00000   -1.20000
AFIX   0
C5    1    0.737858   -0.010627    0.208658    11.00000    0.03553    0.02797 =
         0.04019    0.00923    0.01917    0.00107
AFIX 137
H5A   2    0.684681   -0.049280    0.119475    11.00000   -1.50000
H5B   2    0.683734   -0.002862    0.276411    11.00000   -1.50000
H5C   2    0.828769   -0.039362    0.268088    11.00000   -1.50000
AFIX   0
C7    1    0.976283    0.122135    0.371580    11.00000    0.03786    0.04911 =
         0.04368   -0.00780   -0.00699    0.00813
AFIX 137
H7A   2    1.035331    0.128229    0.308844    11.00000   -1.50000
H7B   2    0.982907    0.059744    0.411396    11.00000   -1.50000
H7C   2    1.009037    0.164782    0.459642    11.00000   -1.50000
AFIX   0
C11   1    0.529435    0.269697   -0.114392    11.00000    0.02600    0.03184 =
         0.03008    0.00823    0.01339    0.00625
C12   1    0.433807    0.228908   -0.247450    11.00000    0.02984    0.04472 =
         0.03852    0.01093    0.00593   -0.00285
AFIX  43
H12   2    0.450349    0.168792   -0.274730    11.00000   -1.20000
AFIX   0
C13   1    0.313403    0.276044   -0.341234    11.00000    0.02889    0.07828 =
         0.05432    0.02945    0.00047   -0.00641
AFIX  43
H13   2    0.248394    0.247948   -0.432477    11.00000   -1.20000
AFIX   0
C14   1    0.288298    0.362868   -0.302395    11.00000    0.03916    0.07980 =
         0.07848    0.04702    0.02272    0.02727
AFIX  43
H14   2    0.205331    0.394306   -0.365636    11.00000   -1.20000
AFIX   0
C15   1    0.382715    0.403828   -0.172885    11.00000    0.07463    0.05579 =
         0.08199    0.02526    0.03589    0.04063
AFIX  43
H15   2    0.365737    0.464104   -0.146746    11.00000   -1.20000
AFIX   0
C16   1    0.503997    0.357810   -0.078599    11.00000    0.05787    0.03872 =
         0.04792    0.00628    0.02049    0.02001
AFIX  43
H16   2    0.569605    0.387145    0.010812    11.00000   -1.20000
HKLF 4
REM  ca174_ma in P2(1)/c
REM R1 =  0.0315 for   2876 Fo > 4sig(Fo)  and  0.0351 for all   3173 data
REM    155 parameters refined using      0 restraints
END
;
data_global
_journal_date_recd_electronic     2012-10-13
_journal_date_accepted     2012-10-29
_journal_name_full     'Acta Crystallographica, Section E'
_journal_year     2012
_journal_volume     68
_journal_issue     12
_journal_page_first     o3271
_journal_page_last     o3271
_journal_paper_category     QO
_journal_paper_doi     10.1107/S1600536812044662
_journal_coeditor_code     LH5545
_publ_contact_author_name     'Dr Richard Betz'
_publ_contact_author_address
;
Department of Chemistry
Nelson Mandela Metropolitan University
Summerstrand Campus (South)
University Way
Summerstrand
PO Box 77000
Port Elizabeth
6031
South Africa
;
_publ_contact_author_email     'richard.betz@webmail.co.za'
_publ_contact_author_fax     '+27-41-504-4236'
_publ_contact_author_phone     '+27-41-504-4285'
_publ_section_title
;
4-Methoxy-4-methyl-6-phenyl-1,3-diazinane-2-thione
;
loop_
    _publ_author_name
    _publ_author_address
    'Samshuddin, Seranthimata '
;
Mangalore University
Department of Studies in Chemistry
Mangalagangotri 574 199
India
;
    'Narayana, Badiadka'
;
Mangalore University
Department of Studies in Chemistry
Mangalagangotri 574 199
India
;
    'Yathirajan, Hemmige S.'
;
University of Mysore
Department of Studies in Chemistry
Manasagangotri
Mysore 570 006
India
;
    'Gerber, Thomas'
;
Nelson Mandela Metropolitan University
Summerstrand Campus
Department of Chemistry
University Way
Summerstrand
PO Box 77000
Port Elizabeth
6031
South Africa
;
    'Hosten, Eric'
;
Nelson Mandela Metropolitan University
Summerstrand Campus
Department of Chemistry
University Way
Summerstrand
PO Box 77000
Port Elizabeth
6031
South Africa
;
    'Betz, Richard'
;
Nelson Mandela Metropolitan University
Summerstrand Campus
Department of Chemistry
University Way
Summerstrand
PO Box 77000
Port Elizabeth
6031
South Africa
;
