# Supplementary material for: 4-Meth­oxy-4-methyl-6-phenyl-1,3-diazinane-2-thione
Source: Acta Crystallogr Sect E Struct Rep Online. 2012 Nov 3;68(Pt 12):o3271. doi: 10.1107/S1600536812044662 (PMC3588820; doi:10.1107/S1600536812044662)
Supplement: Supplementary file 3 [file e-68-o3271-Isup3.hkl]

# 
# h,k,l, Fc-squared, Fo-squared, sigma(Fo-squared) and status flag 
# 
data_I
_shelx_title ' ca174_ma in P2(1)/c' 
_shelx_refln_list_code          4 
_shelx_F_calc_maximum       88.53 
_exptl_crystal_F_000       504.00 
_reflns_d_resolution_high  0.7501 
 
loop_ 
 _symmetry_equiv_pos_as_xyz 
 'x, y, z' 
 '-x, y+1/2, -z+1/2' 
 '-x, -y, -z' 
 'x, -y-1/2, z-1/2' 
 
_cell_length_a    10.1894 
_cell_length_b    14.6889 
_cell_length_c     9.2026 
_cell_angle_alpha  90.000 
_cell_angle_beta  111.719 
_cell_angle_gamma  90.000 
 
_shelx_F_squared_multiplier     1.000 
 
loop_ 
 _refln_index_h 
 _refln_index_k 
 _refln_index_l 
 _refln_F_squared_calc 
 _refln_F_squared_meas 
 _refln_F_squared_sigma 
 _refln_observed_status 
   1   0   0       26.87       17.96      2.24 o 
   2   0   0      548.02      501.88      3.24 o 
   3   0   0       36.62       37.00      0.43 o 
   4   0   0      463.94      506.63      3.91 o 
   5   0   0        8.89        4.46      0.30 o 
   6   0   0       47.62       71.50      0.97 o 
   7   0   0        6.60        7.33      0.46 o 
   8   0   0       67.88       66.37      1.06 o 
   9   0   0      612.01      612.77      6.18 o 
  10   0   0      669.21      653.27      9.80 o 
  11   0   0        4.29        3.32      1.16 o 
  12   0   0       90.59       83.02      2.74 o 
   2   1   0     4912.21     4815.27     23.06 o 
   3   1   0      472.27      486.66      2.14 o 
   4   1   0       34.52       46.00      0.53 o 
   5   1   0       45.07       32.04      0.42 o 
   6   1   0      668.47      672.11      3.72 o 
   7   1   0      157.89      150.13      1.14 o 
   8   1   0        1.76        1.11      0.30 o 
   9   1   0      571.93      535.29      6.79 o 
  10   1   0      172.44      166.71      2.40 o 
  11   1   0      146.77      141.49      2.49 o 
  12   1   0       44.79       53.59      1.70 o 
   0   2   0     1923.81     1933.66     15.07 o 
   1   2   0     5463.82     5092.95     45.32 o 
   2   2   0      103.48      114.17      0.63 o 
   3   2   0       39.70       40.87      0.51 o 
   4   2   0      215.68      209.46      1.29 o 
   5   2   0      124.13      154.23      1.18 o 
   6   2   0      138.10      156.71      1.25 o 
   7   2   0        2.50        2.50      0.29 o 
   8   2   0       35.67       35.81      0.72 o 
   9   2   0      166.28      161.67      1.91 o 
  10   2   0        0.53        0.61      0.47 o 
  11   2   0        0.29        0.11      0.50 o 
  12   2   0        0.56        1.07      0.88 o 
   1   3   0     2272.70     2332.57     10.61 o 
   2   3   0     6025.08     5840.68     26.14 o 
   3   3   0     2571.22     2557.88     13.54 o 
   4   3   0        0.12       -0.14      0.14 o 
   5   3   0      155.33      144.68      1.14 o 
   6   3   0      284.29      271.02      1.91 o 
   7   3   0      304.22      301.69      2.57 o 
   8   3   0      301.64      306.78      2.25 o 
   9   3   0       25.36       29.27      0.89 o 
  10   3   0        1.61        1.60      0.50 o 
  11   3   0      183.12      180.10      2.26 o 
  12   3   0       57.50       62.83      1.19 o 
   1   4   0     6184.31     6112.30     29.14 o 
   2   4   0     2032.66     1985.39     10.11 o 
   3   4   0       55.96       67.77      0.60 o 
   4   4   0      341.37      397.59      1.97 o 
   5   4   0      442.64      446.96      2.83 o 
   6   4   0      105.19      130.99      1.14 o 
   7   4   0      173.93      173.09      1.44 o 
   8   4   0       29.10       30.00      0.66 o 
   9   4   0     1038.55     1034.17      7.16 o 
  10   4   0       30.98       30.37      0.88 o 
  11   4   0        2.20        1.02      0.49 o 
  12   4   0        7.83        8.83      0.63 o 
   1   5   0      445.62      498.15      2.48 o 
   2   5   0       25.05       27.00      0.38 o 
   3   5   0      760.58      823.19      4.80 o 
   4   5   0       52.20       44.45      0.77 o 
   5   5   0       23.99       27.99      0.62 o 
   6   5   0      255.34      256.49      1.71 o 
   7   5   0       71.41       75.24      0.83 o 
   8   5   0      264.17      262.44      2.08 o 
   9   5   0        6.25        4.80      0.51 o 
  10   5   0        1.30        1.06      0.46 o 
  11   5   0       13.13        9.38      0.63 o 
  12   5   0        5.16        4.62      0.59 o 
   0   6   0     2128.21     2268.15     14.76 o 
   1   6   0       19.10       17.84      0.34 o 
   2   6   0      389.28      411.23      2.30 o 
   3   6   0       35.31       33.16      0.47 o 
   4   6   0      180.54      187.77      1.26 o 
   5   6   0        2.22        5.85      0.33 o 
   6   6   0       68.75       66.88      0.74 o 
   7   6   0      138.13      142.35      1.35 o 
   8   6   0      204.86      205.37      1.98 o 
   9   6   0       26.94       29.38      1.25 o 
  10   6   0       31.01       28.34      0.90 o 
  11   6   0       60.30       64.18      1.22 o 
  12   6   0        0.91        0.78      0.55 o 
   1   7   0      329.64      347.93      1.85 o 
   2   7   0      899.13      979.33      5.17 o 
   3   7   0      873.73      919.92      4.92 o 
   4   7   0      434.54      455.25      2.63 o 
   5   7   0      524.29      503.41      3.57 o 
   6   7   0      237.60      230.68      2.01 o 
   7   7   0      228.34      237.31      1.91 o 
   8   7   0        0.14        0.20      0.41 o 
   9   7   0       30.10       25.22      0.81 o 
  10   7   0      101.17       94.42      1.38 o 
  11   7   0       14.28       12.33      0.84 o 
   0   8   0     4367.26     4409.67     32.84 o 
   2   8   0      754.61      805.48      4.74 o 
   3   8   0      225.25      200.99      1.34 o 
   4   8   0        1.07        0.05      0.22 o 
   5   8   0       14.74       15.22      0.56 o 
   6   8   0       92.71       81.59      0.95 o 
   7   8   0       35.80       30.20      0.80 o 
   8   8   0      125.77      120.69      1.47 o 
   9   8   0      251.24      259.72      2.84 o 
  10   8   0        8.57        7.34      0.70 o 
  11   8   0        4.99        3.46      0.79 o 
   1   9   0      165.55      176.93      1.50 o 
   2   9   0        0.54        0.44      0.21 o 
   3   9   0      718.49      743.61      4.49 o 
   4   9   0      190.83      177.51      1.57 o 
   5   9   0      519.77      469.61      3.08 o 
   6   9   0       91.46       93.60      1.03 o 
   7   9   0      269.30      258.14      2.32 o 
   8   9   0       52.66       52.78      1.19 o 
   9   9   0        4.42        6.71      0.68 o 
  10   9   0       36.28       31.76      1.13 o 
  11   9   0       79.39       82.23      1.69 o 
   0  10   0      228.62      224.27      2.07 o 
   1  10   0      314.85      329.23      2.17 o 
   2  10   0        2.38        3.27      0.27 o 
   3  10   0      675.66      676.89      4.18 o 
   4  10   0       47.34       48.04      1.11 o 
   5  10   0       18.39       20.11      0.66 o 
   6  10   0      851.46      856.80      5.43 o 
   7  10   0      230.46      214.65      2.39 o 
   8  10   0        5.76        6.69      0.62 o 
   9  10   0        0.64        0.86      0.54 o 
  10  10   0       66.11       70.71      1.49 o 
   1  11   0        7.06        9.96      0.59 o 
   2  11   0       25.01       27.62      0.67 o 
   3  11   0      418.81      422.85      2.83 o 
   4  11   0      447.59      476.85      3.15 o 
   5  11   0      471.58      477.17      3.20 o 
   6  11   0      240.32      219.67      3.01 o 
   7  11   0       25.10       25.96      0.94 o 
   8  11   0        0.08        0.07      0.61 o 
   9  11   0        0.02       -0.55      0.55 o 
  10  11   0        1.53        2.05      0.70 o 
   0  12   0      390.88      390.93      4.19 o 
   1  12   0       63.86       64.81      0.92 o 
   2  12   0       67.91       58.31      0.87 o 
   3  12   0      143.20      136.40      1.26 o 
   4  12   0       11.01        8.11      0.87 o 
   5  12   0        8.93        4.90      0.57 o 
   6  12   0      168.81      153.95      1.94 o 
   7  12   0        8.75        5.78      0.62 o 
   8  12   0       35.61       35.82      1.14 o 
   9  12   0       28.40       26.48      1.09 o 
   1  13   0      282.86      273.67      2.29 o 
   2  13   0       28.10       27.65      0.64 o 
   3  13   0        4.25        2.41      0.40 o 
   4  13   0      237.57      229.04      2.43 o 
   5  13   0      268.66      248.09      2.63 o 
   6  13   0       19.78       19.22      1.67 o 
   7  13   0       12.51       11.58      0.74 o 
   8  13   0       51.37       49.57      2.15 o 
   9  13   0      164.17      183.35      2.42 o 
   0  14   0      197.87      178.75      4.19 o 
   1  14   0      247.67      233.29      2.08 o 
   2  14   0      372.51      376.15      2.99 o 
   3  14   0      210.52      206.64      2.92 o 
   4  14   0        0.02       -0.06      0.56 o 
   5  14   0       10.91       10.57      0.67 o 
   6  14   0      218.16      215.43      2.50 o 
   7  14   0      119.34      118.35      1.78 o 
   8  14   0       77.58       84.24      1.95 o 
   1  15   0        0.07        0.52      0.39 o 
   2  15   0       14.70       14.01      1.23 o 
   3  15   0       70.46       83.63      1.50 o 
   4  15   0       94.90       91.98      1.47 o 
   5  15   0      215.55      215.60      2.68 o 
   6  15   0       21.26       23.27      1.00 o 
   7  15   0        4.20        4.28      0.66 o 
   8  15   0      104.54      120.16      3.04 o 
   0  16   0       19.43       24.66      1.66 o 
   1  16   0       88.48       80.93      1.40 o 
   2  16   0        9.45        5.69      0.77 o 
   3  16   0        4.76        5.21      0.62 o 
   4  16   0        7.89        7.44      0.59 o 
   5  16   0       38.60       37.85      1.13 o 
   6  16   0       22.50       23.76      1.01 o 
   7  16   0       43.43       44.89      1.65 o 
   1  17   0       44.88       41.39      1.87 o 
   2  17   0        0.31        0.49      1.08 o 
   3  17   0       20.86       15.72      1.08 o 
   4  17   0      232.60      235.23      2.43 o 
   5  17   0       80.91       83.24      1.37 o 
   6  17   0        0.19       -0.15      0.60 o 
   0  18   0        2.11        0.83      1.00 o 
   1  18   0       21.15       26.01      1.26 o 
   2  18   0      123.34      114.31      2.62 o 
   3  18   0       98.74      105.72      3.40 o 
   4  18   0        7.36        7.08      0.87 o 
   1  19   0        1.81        1.12      0.76 o 
   2  19   0        1.09        0.83      1.08 o 
   3  19   0       86.30       97.50      2.14 o 
 -12   1   1        9.21        7.38      0.91 o 
 -11   1   1        1.62        2.22      0.55 o 
 -10   1   1      346.44      341.91      4.49 o 
  -9   1   1      488.16      464.85      3.49 o 
  -8   1   1       33.63       35.67      0.58 o 
  -7   1   1        7.94       10.79      0.41 o 
  -6   1   1       33.26       33.65      0.71 o 
  -5   1   1      158.32      169.57      1.14 o 
  -4   1   1      577.02      608.10      3.04 o 
  -3   1   1     1019.41     1134.30      4.39 o 
  -2   1   1     3382.73     3121.35     12.75 o 
  -1   1   1      139.28      159.23      0.92 o 
   1   1   1     2152.22     2110.38      9.56 o 
   2   1   1     1678.57     1699.52      7.78 o 
   3   1   1     2017.98     2055.36     13.26 o 
   4   1   1     2731.39     2836.08     16.45 o 
   5   1   1      145.38      131.66      1.20 o 
   6   1   1      242.02      237.96      1.69 o 
   7   1   1       17.14       16.74      0.50 o 
   8   1   1        0.19        0.33      0.33 o 
   9   1   1        6.43        4.25      0.43 o 
  10   1   1       43.75       38.92      1.09 o 
  11   1   1        0.01        0.76      0.61 o 
  12   1   1       55.32       52.28      1.26 o 
 -12   2   1       52.47       55.79      1.39 o 
 -11   2   1       92.76       82.06      1.43 o 
 -10   2   1        6.48        5.79      0.60 o 
  -9   2   1      144.71      143.03      3.64 o 
  -8   2   1      506.52      519.34      3.80 o 
  -7   2   1      173.93      173.19      1.41 o 
  -6   2   1     2803.81     2850.26     16.45 o 
  -5   2   1       64.07       58.78      0.64 o 
  -4   2   1       31.51       28.07      0.58 o 
  -3   2   1      164.35      160.90      0.87 o 
  -2   2   1      655.83      718.41      3.07 o 
  -1   2   1      810.91      734.77      3.98 o 
   0   2   1     2776.19     2634.99     13.75 o 
   2   2   1     2507.54     2493.13     11.37 o 
   3   2   1      877.79      888.68      4.03 o 
   4   2   1        5.67        7.03      0.24 o 
   5   2   1      544.05      592.54      3.28 o 
   6   2   1      162.64      183.68      1.40 o 
   7   2   1      469.91      453.30      2.97 o 
   8   2   1      165.33      163.07      1.46 o 
   9   2   1       18.58       16.11      0.65 o 
  10   2   1      238.97      234.75      2.19 o 
  11   2   1      214.84      219.53      2.68 o 
  12   2   1       23.50       24.50      1.03 o 
 -12   3   1        8.42        7.26      0.65 o 
 -11   3   1       14.04       14.91      1.58 o 
 -10   3   1      126.37      126.64      3.28 o 
  -9   3   1        7.50        6.32      0.56 o 
  -8   3   1        1.03        0.58      0.30 o 
  -7   3   1      205.11      201.99      1.59 o 
  -6   3   1      106.66      111.69      1.31 o 
  -5   3   1     1031.34     1034.69      5.52 o 
  -4   3   1     1000.36      983.13      4.81 o 
  -3   3   1       10.35       10.19      0.22 o 
  -2   3   1     1824.81     1934.38      9.52 o 
  -1   3   1     2071.01     2053.63     10.06 o 
   0   3   1      644.57      627.93      3.03 o 
   1   3   1     1391.42     1354.78      6.78 o 
   2   3   1     1121.10     1122.11      5.09 o 
   3   3   1     2523.92     2698.92     14.47 o 
   4   3   1     3150.55     3516.08     17.79 o 
   5   3   1      346.62      358.10      1.97 o 
   6   3   1       52.39       53.71      0.63 o 
   7   3   1       11.09       13.50      0.57 o 
   8   3   1       18.48       21.89      0.93 o 
   9   3   1        4.10        5.91      0.47 o 
  10   3   1       18.77       17.27      0.83 o 
  11   3   1       10.68       11.59      0.67 o 
  12   3   1       11.25       10.16      0.91 o 
 -12   4   1       23.20       23.13      0.88 o 
 -11   4   1        5.36        5.06      0.59 o 
 -10   4   1       64.28       63.30      1.26 o 
  -9   4   1       39.02       40.76      1.03 o 
  -8   4   1      384.52      381.86      2.67 o 
  -7   4   1      139.32      146.27      1.65 o 
  -6   4   1      271.19      309.63      1.94 o 
  -5   4   1      268.56      273.00      1.70 o 
  -4   4   1       72.36       84.65      0.76 o 
  -3   4   1      202.96      221.57      1.34 o 
  -2   4   1      111.20      117.95      1.32 o 
  -1   4   1       69.37       70.00      0.49 o 
   0   4   1        5.21        7.64      0.19 o 
   1   4   1      664.25      664.58      3.50 o 
   2   4   1     1335.10     1382.72      6.69 o 
   3   4   1      353.72      329.94      1.91 o 
   4   4   1      227.76      289.31      1.75 o 
   5   4   1      477.30      474.59      2.53 o 
   6   4   1       22.23       25.42      0.49 o 
   7   4   1        4.10        5.14      0.36 o 
   8   4   1       27.58       28.48      0.72 o 
   9   4   1      119.55      125.47      1.56 o 
  10   4   1        0.05       -0.31      0.42 o 
  11   4   1        9.69       10.84      0.67 o 
 -12   5   1       39.14       36.64      1.53 o 
 -11   5   1       35.94       39.37      1.04 o 
 -10   5   1      276.31      271.45      2.87 o 
  -9   5   1      401.77      381.17      4.79 o 
  -8   5   1       45.03       46.95      0.79 o 
  -7   5   1       10.97       11.57      0.46 o 
  -6   5   1       23.85       24.54      0.48 o 
  -5   5   1      685.62      649.67      3.60 o 
  -4   5   1       48.94       33.04      1.05 o 
  -3   5   1      403.28      346.54      1.99 o 
  -2   5   1      440.28      416.81      2.30 o 
  -1   5   1     1146.16     1137.48      5.47 o 
   0   5   1       69.07       72.54      0.47 o 
   1   5   1       92.38      100.67      0.69 o 
   2   5   1      167.84      195.93      1.57 o 
   3   5   1     4251.26     4404.67     29.97 o 
   4   5   1      925.81      859.75      4.64 o 
   5   5   1      327.61      327.84      1.87 o 
   6   5   1       22.09       19.48      0.54 o 
   7   5   1       53.32       48.13      0.77 o 
   8   5   1       85.56       81.83      1.47 o 
   9   5   1       13.03       16.09      0.67 o 
  10   5   1       45.73       51.60      1.04 o 
  11   5   1       20.17       22.05      0.83 o 
 -12   6   1        7.21        7.22      1.14 o 
 -11   6   1      131.32      140.40      4.38 o 
 -10   6   1       36.48       35.43      0.94 o 
  -9   6   1        3.41        2.84      0.47 o 
  -8   6   1      364.39      350.80      2.34 o 
  -7   6   1      432.46      427.32      2.65 o 
  -6   6   1      167.72      149.39      1.09 o 
  -5   6   1      244.52      232.97      1.68 o 
  -4   6   1      108.88       79.34      0.78 o 
  -3   6   1      297.83      333.47      2.48 o 
  -2   6   1      862.67      930.20      4.90 o 
  -1   6   1      971.82     1054.57      4.75 o 
   0   6   1      577.25      582.98      2.89 o 
   1   6   1      417.81      430.90      2.38 o 
   2   6   1      693.83      681.32      3.65 o 
   3   6   1      912.44      947.10      5.02 o 
   4   6   1        5.09        2.87      0.25 o 
   5   6   1      173.96      193.98      1.37 o 
   6   6   1        0.24        1.61      0.29 o 
   7   6   1      126.48      131.76      1.30 o 
   8   6   1      122.05      113.26      1.39 o 
   9   6   1       38.27       39.23      0.96 o 
  10   6   1      146.63      150.64      1.76 o 
  11   6   1       15.54       15.20      0.75 o 
 -12   7   1      141.31      155.35      2.32 o 
 -11   7   1       57.67       53.71      1.38 o 
 -10   7   1       70.47       70.38      2.17 o 
  -9   7   1       38.21       45.27      1.09 o 
  -8   7   1       30.18       29.88      0.65 o 
  -7   7   1       44.79       41.85      0.63 o 
  -6   7   1      181.99      179.26      1.33 o 
  -5   7   1      373.77      354.88      2.67 o 
  -4   7   1      171.33      208.70      1.52 o 
  -3   7   1      173.10      198.23      1.43 o 
  -2   7   1      170.01      189.16      1.49 o 
  -1   7   1      490.53      483.60      2.46 o 
   0   7   1      664.48      710.05      3.79 o 
   1   7   1      132.02      154.27      0.93 o 
   2   7   1      274.99      288.73      1.87 o 
   3   7   1        0.55        0.26      0.17 o 
   4   7   1       34.07       30.89      0.55 o 
   5   7   1       39.33       42.01      0.65 o 
   6   7   1       22.36       19.16      0.62 o 
   7   7   1        1.59        2.50      0.37 o 
   8   7   1        1.38        2.28      0.48 o 
   9   7   1       65.91       68.36      1.40 o 
  10   7   1        0.38        0.84      0.48 o 
  11   7   1       26.92       28.04      1.01 o 
 -11   8   1      174.28      174.90      2.38 o 
 -10   8   1       35.88       37.43      1.15 o 
  -9   8   1      116.62      113.97      1.74 o 
  -8   8   1      167.01      161.44      1.72 o 
  -7   8   1        0.29        0.10      0.36 o 
  -6   8   1      251.29      234.74      1.66 o 
  -5   8   1       31.40       25.59      0.84 o 
  -4   8   1      229.38      229.33      1.68 o 
  -3   8   1       14.07       11.44      0.47 o 
  -2   8   1      160.87      146.93      1.26 o 
  -1   8   1        0.50        2.65      0.23 o 
   0   8   1      357.17      326.64      1.90 o 
   1   8   1     1830.70     1854.52     10.03 o 
   2   8   1      490.88      473.98      2.92 o 
   3   8   1      100.11      100.18      0.82 o 
   4   8   1        9.13        6.91      0.27 o 
   5   8   1        2.15        2.25      0.30 o 
   6   8   1        0.98       -0.33      0.33 o 
   7   8   1       57.32       45.60      0.96 o 
   8   8   1      146.03      137.56      1.97 o 
   9   8   1       40.38       42.39      0.96 o 
  10   8   1        5.67        5.20      0.55 o 
  11   8   1       37.87       37.08      1.22 o 
 -11   9   1       87.48       91.88      2.26 o 
 -10   9   1       65.27       67.11      1.48 o 
  -9   9   1       77.33       72.77      1.39 o 
  -8   9   1       17.27       16.82      1.08 o 
  -7   9   1        6.76        5.05      0.55 o 
  -6   9   1      170.55      172.58      1.48 o 
  -5   9   1       55.86       69.98      0.84 o 
  -4   9   1      380.74      335.52      2.30 o 
  -3   9   1     1014.70     1002.26      6.04 o 
  -2   9   1      304.46      291.37      2.40 o 
  -1   9   1      393.79      399.28      2.52 o 
   0   9   1      294.60      285.55      1.73 o 
   1   9   1       64.60       56.99      0.54 o 
   2   9   1      542.72      531.70      3.27 o 
   3   9   1        2.02        1.84      0.22 o 
   4   9   1      765.76      725.25      4.05 o 
   5   9   1        2.97        3.98      0.54 o 
   6   9   1      238.50      238.05      2.14 o 
   7   9   1      289.71      261.16      2.68 o 
   8   9   1       48.68       46.97      0.97 o 
   9   9   1       23.75       19.51      0.96 o 
  10   9   1        0.02        0.51      0.60 o 
 -11  10   1        2.10        2.19      0.69 o 
 -10  10   1       79.22       84.18      2.31 o 
  -9  10   1        3.31        2.30      0.60 o 
  -8  10   1        3.98        5.07      0.60 o 
  -7  10   1        1.72        0.49      0.40 o 
  -6  10   1      974.19      917.60      6.30 o 
  -5  10   1      319.78      327.53      2.34 o 
  -4  10   1      101.31      104.02      1.04 o 
  -3  10   1      129.00      123.91      1.11 o 
  -2  10   1       36.02       45.96      0.70 o 
  -1  10   1      138.14      157.84      1.38 o 
   0  10   1       70.45       78.17      0.79 o 
   1  10   1       93.15      107.80      0.81 o 
   2  10   1       15.88       14.31      0.40 o 
   3  10   1       41.89       42.91      1.03 o 
   4  10   1      186.51      191.10      1.38 o 
   5  10   1       15.20       12.26      0.95 o 
   6  10   1        9.63       10.77      0.54 o 
   7  10   1        1.66        2.20      0.52 o 
   8  10   1       15.96       12.32      0.72 o 
   9  10   1       13.66       13.66      0.85 o 
  10  10   1      109.28      107.30      1.83 o 
 -10  11   1       44.06       41.05      1.23 o 
  -9  11   1        2.40        1.50      0.60 o 
  -8  11   1        0.38        0.09      0.52 o 
  -7  11   1        7.01        6.25      0.61 o 
  -6  11   1       22.62       15.91      0.67 o 
  -5  11   1       46.81       45.79      1.01 o 
  -4  11   1       97.09       93.29      1.02 o 
  -3  11   1       96.67       96.31      0.99 o 
  -2  11   1      183.44      175.28      1.57 o 
  -1  11   1       31.31       25.71      0.59 o 
   0  11   1        1.73        1.45      0.29 o 
   1  11   1        0.27        0.63      0.27 o 
   2  11   1       26.69       21.70      0.54 o 
   3  11   1     1481.14     1511.80      9.80 o 
   4  11   1      899.22      895.48      5.44 o 
   5  11   1       40.25       42.36      0.87 o 
   6  11   1      125.85      119.17      1.66 o 
   7  11   1       20.32       21.99      0.93 o 
   8  11   1       24.45       23.01      1.03 o 
   9  11   1        5.29        4.86      0.68 o 
 -10  12   1        3.08        1.20      0.68 o 
  -9  12   1      127.99      128.80      2.22 o 
  -8  12   1        5.49        4.98      0.65 o 
  -7  12   1       33.88       33.29      1.05 o 
  -6  12   1        2.50        1.61      0.51 o 
  -5  12   1      821.64      835.98      5.80 o 
  -4  12   1        1.76        1.65      0.40 o 
  -3  12   1       56.61       56.89      0.89 o 
  -2  12   1        6.67        6.24      0.39 o 
  -1  12   1      282.26      275.90      2.26 o 
   0  12   1     1117.18     1081.98      6.39 o 
   1  12   1      248.35      255.66      1.85 o 
   2  12   1        3.67        4.79      0.39 o 
   3  12   1        2.49        0.50      0.33 o 
   4  12   1      170.99      160.11      2.47 o 
   5  12   1       21.09       19.91      0.90 o 
   6  12   1        8.89        9.16      0.71 o 
   7  12   1       37.87       29.71      0.99 o 
   8  12   1       45.34       45.32      1.23 o 
   9  12   1      166.84      179.08      2.41 o 
  -9  13   1        4.42        4.03      0.72 o 
  -8  13   1        0.36       -0.57      0.57 o 
  -7  13   1        2.09        1.12      0.57 o 
  -6  13   1        1.93        1.36      0.52 o 
  -5  13   1      145.53      136.57      1.50 o 
  -4  13   1       50.56       49.08      0.90 o 
  -3  13   1        4.53        5.92      0.43 o 
  -2  13   1      428.97      422.30      3.72 o 
  -1  13   1      355.13      359.89      2.83 o 
   0  13   1       35.87       41.34      0.82 o 
   1  13   1      364.59      345.80      2.72 o 
   2  13   1        0.01        0.10      0.36 o 
   3  13   1      101.94       93.49      1.34 o 
   4  13   1       24.12       22.57      0.88 o 
   5  13   1      246.78      244.71      2.60 o 
   6  13   1       65.16       62.75      1.27 o 
   7  13   1       58.69       57.36      1.29 o 
   8  13   1        2.80        1.52      0.61 o 
  -9  14   1       50.15       51.85      1.37 o 
  -8  14   1        3.26        3.72      0.68 o 
  -7  14   1       24.61       23.05      1.00 o 
  -6  14   1        1.10        1.50      0.56 o 
  -5  14   1        2.27        1.96      0.53 o 
  -4  14   1       48.73       47.82      1.02 o 
  -3  14   1        4.07        4.61      0.43 o 
  -2  14   1       13.02       10.89      0.80 o 
  -1  14   1       42.16       36.66      0.84 o 
   0  14   1       12.93       13.30      1.10 o 
   1  14   1       74.75       77.49      1.85 o 
   2  14   1        1.32        2.08      0.49 o 
   3  14   1       13.56       13.45      0.64 o 
   4  14   1        0.34        0.89      0.50 o 
   5  14   1        1.76        1.42      0.54 o 
   6  14   1        0.35       -0.50      0.50 o 
   7  14   1        7.38        6.26      0.71 o 
   8  14   1       44.36       44.86      1.31 o 
  -8  15   1       46.43       47.92      1.29 o 
  -7  15   1       23.46       20.69      1.02 o 
  -6  15   1       26.41       26.73      1.17 o 
  -5  15   1       67.88       68.29      1.29 o 
  -4  15   1      116.86      123.40      1.69 o 
  -3  15   1      167.89      171.33      2.52 o 
  -2  15   1      257.04      260.11      2.42 o 
  -1  15   1       92.23       83.31      1.19 o 
   0  15   1      110.26      103.66      1.53 o 
   1  15   1       16.66       14.64      0.77 o 
   2  15   1        0.60        0.09      0.46 o 
   3  15   1        0.17        0.64      0.43 o 
   4  15   1       17.55       15.66      0.74 o 
   5  15   1        9.49        9.90      0.70 o 
   6  15   1       92.20       85.36      1.52 o 
   7  15   1        9.77       10.45      0.78 o 
  -7  16   1       45.24       58.12      1.39 o 
  -6  16   1       23.14       22.96      1.00 o 
  -5  16   1        0.09        0.50      0.58 o 
  -4  16   1      131.85      143.78      1.91 o 
  -3  16   1       44.86       44.73      1.44 o 
  -2  16   1       17.90       20.02      1.11 o 
  -1  16   1      243.06      248.67      2.65 o 
   0  16   1      211.26      210.43      2.38 o 
   1  16   1       15.63       14.58      0.77 o 
   2  16   1       73.55       79.36      1.39 o 
   3  16   1        3.01        3.53      0.57 o 
   4  16   1       18.48       16.78      0.78 o 
   5  16   1       10.02       12.32      0.69 o 
   6  16   1        0.66       -0.06      0.50 o 
  -6  17   1      105.40      110.50      3.15 o 
  -5  17   1        1.52        0.25      1.00 o 
  -4  17   1        1.78        1.09      0.73 o 
  -3  17   1        0.90        1.49      0.70 o 
  -2  17   1      130.71      133.98      2.32 o 
  -1  17   1       27.94       27.80      1.26 o 
   0  17   1        7.29        9.31      0.85 o 
   1  17   1        0.43       -0.51      0.51 o 
   2  17   1       21.12       21.46      0.94 o 
   3  17   1        7.13        6.06      0.86 o 
   4  17   1       67.89       75.37      1.29 o 
   5  17   1        4.13        3.92      0.58 o 
  -5  18   1      116.82      127.98      2.91 o 
  -4  18   1       22.16       19.83      1.29 o 
  -3  18   1        0.74        1.33      0.83 o 
  -2  18   1       67.22       68.29      1.76 o 
  -1  18   1       28.85       23.69      1.26 o 
   0  18   1        0.05       -0.13      0.67 o 
   1  18   1        0.60       -0.44      0.67 o 
   2  18   1        3.17        2.92      0.73 o 
   3  18   1        0.25        0.40      0.76 o 
   4  18   1        9.72       10.04      0.79 o 
  -3  19   1       59.20       58.53      1.73 o 
  -2  19   1       64.36       70.53      1.85 o 
  -1  19   1       29.38       26.69      1.32 o 
   0  19   1        2.11       -0.25      0.70 o 
   1  19   1       24.23       26.47      1.35 o 
   2  19   1        6.94        6.17      0.85 o 
 -13   0   2        9.89       12.12      1.49 o 
 -12   0   2       27.90       25.65      1.91 o 
 -11   0   2       17.93       23.09      2.57 o 
 -10   0   2       49.15       42.99      1.28 o 
  -9   0   2       65.44       52.28      1.06 o 
  -8   0   2      829.83      810.91      6.85 o 
  -7   0   2     1001.35      955.70      7.41 o 
  -6   0   2      911.20      870.74      6.71 o 
  -5   0   2     2503.17     2396.58     18.16 o 
  -4   0   2      282.73      239.00      1.78 o 
  -2   0   2     2667.93     2649.21     14.04 o 
  -1   0   2       56.89       51.22      0.39 o 
   0   0   2     1760.26     1776.57     10.90 o 
   1   0   2     3026.67     2962.66     15.44 o 
   2   0   2     1232.32     1209.70      7.66 o 
   3   0   2      472.45      416.86      3.27 o 
   4   0   2     1946.23     1934.04     14.36 o 
   5   0   2      691.72      659.33      5.21 o 
   6   0   2      626.66      650.75      5.25 o 
   7   0   2     1137.09     1060.43      8.27 o 
   8   0   2      175.16      172.79      2.52 o 
   9   0   2       41.86       39.81      1.37 o 
  10   0   2        5.76        8.03      1.04 o 
  11   0   2        4.47        3.92      0.90 o 
 -13   1   2        1.38        0.87      0.79 o 
 -12   1   2        0.85        1.12      0.55 o 
 -11   1   2        0.45        0.35      0.49 o 
 -10   1   2      327.06      326.73      2.90 o 
  -9   1   2      285.30      294.65      2.02 o 
  -8   1   2       11.93       14.57      0.60 o 
  -7   1   2      183.92      196.46      1.40 o 
  -6   1   2      205.17      188.13      1.30 o 
  -5   1   2      161.91      181.55      1.12 o 
  -4   1   2     1248.70     1266.47      6.61 o 
  -3   1   2      897.76      948.70      3.66 o 
  -1   1   2      647.51      634.37      2.43 o 
   0   1   2     4584.52     4576.51     20.47 o 
   1   1   2     4382.88     4230.48     15.45 o 
   2   1   2       94.03       95.46      0.65 o 
   3   1   2      202.42      203.78      1.14 o 
   4   1   2      271.12      319.04      1.86 o 
   5   1   2       29.66       30.27      0.48 o 
   6   1   2      158.30      149.61      1.12 o 
   7   1   2       84.92       75.93      0.87 o 
   8   1   2        3.00        1.80      0.43 o 
   9   1   2       24.75       21.76      0.79 o 
  10   1   2       19.78       19.14      0.84 o 
  11   1   2        0.42       -0.07      0.58 o 
 -13   2   2       17.68       17.20      0.91 o 
 -12   2   2        2.97        1.46      0.55 o 
 -11   2   2        0.00        0.13      0.49 o 
 -10   2   2       16.95       13.56      0.75 o 
  -9   2   2      135.49      136.26      1.41 o 
  -8   2   2       63.06       65.85      0.77 o 
  -7   2   2      422.05      410.92      2.49 o 
  -6   2   2      396.89      399.87      2.20 o 
  -5   2   2        0.05        0.68      0.30 o 
  -4   2   2       75.46       84.74      0.62 o 
  -3   2   2        4.03        5.46      0.25 o 
  -2   2   2     2102.02     2119.76      8.30 o 
  -1   2   2     4363.04     4207.93     21.79 o 
   0   2   2      296.83      291.48      1.48 o 
   1   2   2     3569.40     3551.39     15.16 o 
   2   2   2       45.93       39.34      0.33 o 
   3   2   2     2097.93     2157.47     11.38 o 
   4   2   2      309.30      335.77      1.97 o 
   5   2   2      256.69      266.17      1.67 o 
   6   2   2       39.14       34.78      0.60 o 
   7   2   2      189.28      182.02      1.49 o 
   8   2   2      115.27      116.76      1.28 o 
   9   2   2       57.52       58.16      1.08 o 
  10   2   2        7.61        6.88      0.59 o 
  11   2   2        3.37        1.81      0.58 o 
 -13   3   2        9.51        8.41      0.94 o 
 -12   3   2        0.41        0.29      0.55 o 
 -11   3   2      226.39      219.12      2.53 o 
 -10   3   2       64.00       59.51      1.21 o 
  -9   3   2      525.66      531.42      5.27 o 
  -8   3   2     1361.09     1372.22      8.14 o 
  -7   3   2        9.20       11.22      0.45 o 
  -6   3   2      126.60      127.15      1.28 o 
  -5   3   2      483.66      495.85      3.08 o 
  -4   3   2       78.27       61.47      0.56 o 
  -3   3   2     3515.40     3547.99     17.39 o 
  -2   3   2     2061.78     1929.72      9.71 o 
  -1   3   2     2179.12     2221.30     10.86 o 
   0   3   2      785.50      795.08      3.85 o 
   1   3   2     1127.80     1159.37      6.08 o 
   2   3   2     1430.81     1470.16      7.70 o 
   3   3   2      506.13      567.53      2.91 o 
   4   3   2      791.31      830.32      4.12 o 
   5   3   2      668.17      672.22      3.73 o 
   6   3   2        1.75        0.54      0.27 o 
   7   3   2      116.40      108.36      1.11 o 
   8   3   2       55.51       51.39      0.86 o 
   9   3   2       17.64       14.10      0.61 o 
  10   3   2        7.88        7.50      0.45 o 
  11   3   2       19.51       23.30      1.25 o 
 -13   4   2       15.94       12.17      1.05 o 
 -12   4   2        0.22       -0.54      0.87 o 
 -11   4   2       38.31       38.39      1.43 o 
 -10   4   2        3.84        2.09      0.51 o 
  -9   4   2        0.01       -0.43      0.43 o 
  -8   4   2     1310.75     1323.42      7.88 o 
  -7   4   2      996.83      997.41      5.48 o 
  -6   4   2       70.92       70.53      0.72 o 
  -5   4   2      781.09      786.14      7.78 o 
  -4   4   2     1009.72     1057.69      5.60 o 
  -3   4   2        6.42        6.49      0.31 o 
  -2   4   2     4096.98     4352.52     24.96 o 
  -1   4   2     1374.75     1367.47     18.01 o 
   0   4   2      214.02      171.70      1.16 o 
   1   4   2     2127.45     2003.94      9.88 o 
   2   4   2     2224.05     2228.28     15.17 o 
   3   4   2      775.42      731.44      3.62 o 
   4   4   2      318.73      306.42      1.85 o 
   5   4   2       79.39       74.85      0.72 o 
   6   4   2      140.96      131.96      1.20 o 
   7   4   2        4.26        3.06      0.36 o 
   8   4   2       39.48       33.62      0.80 o 
   9   4   2       43.35       42.38      0.89 o 
  10   4   2       23.25       25.38      0.80 o 
  11   4   2       57.32       58.55      1.28 o 
 -12   5   2       46.56       42.71      1.50 o 
 -11   5   2      376.66      377.87     10.63 o 
 -10   5   2        8.25        7.11      0.69 o 
  -9   5   2       57.09       56.55      1.37 o 
  -8   5   2        1.56        0.70      0.33 o 
  -7   5   2      313.37      307.95      2.01 o 
  -6   5   2      149.74      148.55      1.25 o 
  -5   5   2       33.17       31.62      0.52 o 
  -4   5   2       59.99       72.37      0.72 o 
  -3   5   2        0.12        0.26      0.18 o 
  -2   5   2      396.76      368.60      2.55 o 
  -1   5   2     4008.02     4164.04     21.69 o 
   0   5   2      963.25      953.37      4.99 o 
   1   5   2      238.95      216.40      1.41 o 
   2   5   2      285.51      370.84      2.29 o 
   3   5   2      402.51      445.45      2.47 o 
   4   5   2      244.48      285.63      1.77 o 
   5   5   2       54.47       57.01      0.65 o 
   6   5   2      197.46      174.02      1.32 o 
   7   5   2      127.80      132.40      1.60 o 
   8   5   2       67.27       70.50      1.06 o 
   9   5   2        6.15        3.36      0.45 o 
  10   5   2       50.45       53.00      1.05 o 
  11   5   2        1.84        0.82      0.43 o 
 -12   6   2        0.40        0.50      0.71 o 
 -11   6   2       31.38       29.74      1.41 o 
 -10   6   2      108.82      107.52      2.05 o 
  -9   6   2       79.85       83.88      1.22 o 
  -8   6   2       16.30       17.05      0.55 o 
  -7   6   2      858.16      852.81      4.79 o 
  -6   6   2      365.24      364.94      2.47 o 
  -5   6   2      198.64      179.49      1.40 o 
  -4   6   2      385.97      361.44      2.63 o 
  -3   6   2      103.91      140.53      1.08 o 
  -2   6   2      951.87     1043.66      5.98 o 
  -1   6   2       65.02       68.28      0.55 o 
   0   6   2       32.35       43.21      0.57 o 
   1   6   2      244.70      320.70      2.02 o 
   2   6   2      726.39      713.95      4.21 o 
   3   6   2      918.85      958.04      5.60 o 
   4   6   2      375.44      371.63      2.42 o 
   5   6   2       90.70       91.61      0.92 o 
   6   6   2      227.25      201.25      1.66 o 
   7   6   2        2.04        6.34      0.45 o 
   8   6   2      101.55       91.35      1.41 o 
   9   6   2        1.20        1.03      0.43 o 
  10   6   2        1.11        1.64      0.47 o 
  11   6   2        0.02       -0.32      0.45 o 
 -12   7   2       36.06       35.08      1.30 o 
 -11   7   2       44.47       41.62      1.25 o 
 -10   7   2      104.88      106.86      1.99 o 
  -9   7   2      233.20      239.68      4.90 o 
  -8   7   2      285.24      287.13      2.21 o 
  -7   7   2      163.97      155.68      1.41 o 
  -6   7   2      102.07       93.67      0.99 o 
  -5   7   2      417.64      439.13      2.85 o 
  -4   7   2      137.16      123.47      1.04 o 
  -2   7   2     5589.87     5692.05     32.60 o 
  -1   7   2      782.51      699.58      4.08 o 
   0   7   2      738.99      724.73      4.81 o 
   1   7   2      589.32      606.40      3.02 o 
   2   7   2      226.67      232.99      1.61 o 
   3   7   2        4.67        4.01      0.56 o 
   4   7   2      385.91      402.31      3.39 o 
   5   7   2      300.58      293.03      2.39 o 
   6   7   2       32.74       39.36      0.80 o 
   7   7   2       36.64       42.70      0.88 o 
   8   7   2      108.63       92.48      1.26 o 
   9   7   2       70.17       66.07      1.14 o 
  10   7   2        0.38        0.32      0.49 o 
 -12   8   2      129.21      128.55      2.09 o 
 -11   8   2        1.44        1.17      0.67 o 
 -10   8   2       47.86       51.33      1.44 o 
  -9   8   2       59.28       65.30      1.73 o 
  -8   8   2      340.40      344.58      2.85 o 
  -7   8   2      381.44      409.20      2.60 o 
  -6   8   2       90.45      107.96      1.01 o 
  -5   8   2       88.18       90.84      1.16 o 
  -4   8   2        6.31        3.56      0.27 o 
  -3   8   2      395.00      436.12      2.77 o 
  -2   8   2     1345.30     1554.92      8.84 o 
  -1   8   2       34.67       20.93      0.49 o 
   0   8   2      837.47      828.61      5.43 o 
   1   8   2     1041.23      999.04     14.45 o 
   2   8   2      332.14      356.31      2.07 o 
   3   8   2      297.51      310.33      2.24 o 
   4   8   2       84.35       82.32      0.91 o 
   5   8   2       12.82       10.97      0.52 o 
   6   8   2        0.05        0.26      0.34 o 
   7   8   2      701.47      664.72      4.86 o 
   8   8   2        0.07       -0.39      0.39 o 
   9   8   2       17.26       17.70      0.76 o 
  10   8   2       22.41       20.89      0.85 o 
 -11   9   2       57.08       67.79      1.53 o 
 -10   9   2        1.02        1.47      0.60 o 
  -9   9   2        0.99        0.99      0.54 o 
  -8   9   2       37.67       35.70      0.88 o 
  -7   9   2      117.46      113.33      1.21 o 
  -6   9   2      382.95      382.04      2.45 o 
  -5   9   2       72.30       68.26      1.04 o 
  -4   9   2        0.89        0.96      0.26 o 
  -3   9   2      556.09      611.75      3.76 o 
  -2   9   2      416.29      449.87      3.16 o 
  -1   9   2       75.66       71.10      0.83 o 
   0   9   2      126.95      129.01      1.83 o 
   1   9   2       69.59       55.25      0.56 o 
   2   9   2       15.97       26.16      0.39 o 
   3   9   2      293.71      300.96      2.09 o 
   4   9   2      376.15      350.51      2.42 o 
   5   9   2      131.87      130.00      1.41 o 
   6   9   2      180.74      168.28      1.71 o 
   7   9   2       11.29       11.64      0.61 o 
   8   9   2       12.32       12.18      0.87 o 
   9   9   2        4.62        2.63      0.66 o 
  10   9   2       26.09       28.98      0.94 o 
 -11  10   2       39.10       42.75      2.19 o 
 -10  10   2        2.84        3.57      0.65 o 
  -9  10   2       16.89       15.31      0.85 o 
  -8  10   2        0.12        0.35      0.42 o 
  -7  10   2      173.15      172.09      1.75 o 
  -6  10   2      306.93      304.86      2.61 o 
  -5  10   2      476.06      464.40      3.09 o 
  -4  10   2      167.74      179.83      1.46 o 
  -3  10   2        5.45        3.77      0.33 o 
  -2  10   2        0.03       -0.01      0.25 o 
  -1  10   2        0.11        1.78      1.14 o 
   0  10   2      131.74      111.12      0.97 o 
   1  10   2       88.74       85.67      0.75 o 
   2  10   2      388.92      392.30      2.01 o 
   3  10   2      334.35      314.92      2.66 o 
   4  10   2      200.42      212.35      1.97 o 
   5  10   2       20.82       22.22      0.74 o 
   6  10   2        0.05       -0.22      0.39 o 
   7  10   2       64.89       68.66      1.13 o 
   8  10   2        1.82        2.31      0.58 o 
   9  10   2       35.12       31.97      1.11 o 
 -11  11   2       21.69       19.64      1.51 o 
 -10  11   2      250.07      255.60      2.97 o 
  -9  11   2      183.76      187.37      3.13 o 
  -8  11   2        0.35       -0.25      0.53 o 
  -7  11   2        0.33       -0.29      0.40 o 
  -6  11   2       37.23       28.40      0.75 o 
  -5  11   2       93.62       92.81      1.16 o 
  -4  11   2      194.45      169.90      1.44 o 
  -3  11   2      470.21      452.92      3.31 o 
  -2  11   2      129.91      124.57      1.22 o 
  -1  11   2      250.57      258.23      2.42 o 
   0  11   2     1148.58     1133.30      6.65 o 
   1  11   2     1014.04     1005.14      5.00 o 
   2  11   2      246.49      239.03      4.55 o 
   3  11   2       32.70       31.78      0.70 o 
   4  11   2        6.22        5.32      0.45 o 
   5  11   2       24.65       26.49      0.78 o 
   6  11   2      126.67      135.72      1.78 o 
   7  11   2       40.34       38.00      1.05 o 
   8  11   2       24.55       24.95      1.00 o 
   9  11   2        4.68        3.74      0.68 o 
 -10  12   2        0.91        0.47      0.76 o 
  -9  12   2       82.77       90.64      2.67 o 
  -8  12   2      290.38      303.35      3.18 o 
  -7  12   2        0.35        0.90      0.43 o 
  -6  12   2        0.92        1.28      0.42 o 
  -5  12   2      225.32      227.45      2.05 o 
  -4  12   2        2.53        1.40      0.37 o 
  -3  12   2        2.28        0.71      0.35 o 
  -2  12   2       14.60       25.42      0.74 o 
  -1  12   2       92.02       90.00      1.70 o 
   0  12   2       66.30       67.58      1.08 o 
   1  12   2      717.33      742.22      4.49 o 
   2  12   2      270.53      268.61      2.31 o 
   3  12   2       10.37        7.82      0.45 o 
   4  12   2        3.47        3.47      0.51 o 
   5  12   2       80.10       86.78      1.39 o 
   6  12   2       44.21       44.67      1.07 o 
   7  12   2       64.49       63.45      1.31 o 
   8  12   2        0.14        0.14      0.57 o 
 -10  13   2        0.13       -0.63      0.63 o 
  -9  13   2       25.63       28.57      1.15 o 
  -8  13   2       68.89       69.91      1.60 o 
  -7  13   2        1.99        1.38      0.58 o 
  -6  13   2       41.51       43.63      1.04 o 
  -5  13   2       29.87       24.89      0.76 o 
  -4  13   2        4.32        4.94      0.67 o 
  -3  13   2      274.67      260.68      2.18 o 
  -2  13   2        0.60        1.93      0.44 o 
  -1  13   2       58.98       54.19      0.88 o 
   0  13   2        5.96        5.42      0.51 o 
   1  13   2       92.45       96.52      1.43 o 
   2  13   2        5.22        7.27      0.49 o 
   3  13   2        2.96        2.79      0.46 o 
   4  13   2      239.93      236.42      2.21 o 
   5  13   2        4.14        3.53      0.71 o 
   6  13   2       58.53       54.60      1.22 o 
   7  13   2       32.63       36.40      1.24 o 
   8  13   2        1.72        0.56      0.61 o 
  -9  14   2        8.60        5.87      0.79 o 
  -8  14   2       10.37        9.41      0.78 o 
  -7  14   2      126.45      131.77      1.92 o 
  -6  14   2       41.52       42.72      1.08 o 
  -5  14   2      197.49      196.37      1.93 o 
  -4  14   2      228.05      216.01      2.00 o 
  -3  14   2       10.28       13.76      0.63 o 
  -2  14   2        0.42        1.00      0.43 o 
  -1  14   2        6.88        5.24      0.53 o 
   0  14   2      121.19      123.36      2.31 o 
   1  14   2       69.33       66.34      1.24 o 
   2  14   2      352.08      346.61      3.68 o 
   3  14   2      165.56      161.18      1.73 o 
   4  14   2        0.42        1.09      0.45 o 
   5  14   2       31.16       25.76      0.83 o 
   6  14   2       81.26       87.04      1.55 o 
   7  14   2       98.23      103.63      1.71 o 
  -8  15   2       24.30       26.34      1.13 o 
  -7  15   2        1.32        1.64      0.61 o 
  -6  15   2        5.07        3.04      0.59 o 
  -5  15   2       74.17       78.14      1.38 o 
  -4  15   2      204.17      217.43      2.05 o 
  -3  15   2       97.88       84.76      1.83 o 
  -2  15   2       14.99       11.56      0.69 o 
  -1  15   2      305.77      301.45      3.48 o 
   0  15   2      148.88      146.33      1.93 o 
   1  15   2      114.78      117.13      1.67 o 
   2  15   2       25.62       25.98      1.13 o 
   3  15   2        5.28        3.96      0.60 o 
   4  15   2       20.50       20.92      0.80 o 
   5  15   2       19.56       19.70      0.84 o 
   6  15   2       16.74       13.80      0.74 o 
   7  15   2        7.56        9.05      0.67 o 
  -7  16   2       14.85       15.11      1.49 o 
  -6  16   2        7.88        4.90      1.16 o 
  -5  16   2       62.80       66.25      2.41 o 
  -4  16   2       48.94       48.32      2.08 o 
  -3  16   2      100.32      102.06      1.99 o 
  -2  16   2        7.23        7.99      0.64 o 
  -1  16   2       23.31       24.74      0.96 o 
   0  16   2       33.20       33.49      1.01 o 
   1  16   2        1.71        1.10      0.51 o 
   2  16   2        4.24        3.61      0.57 o 
   3  16   2       34.72       39.84      1.11 o 
   4  16   2       27.80       28.06      0.90 o 
   5  16   2        0.07       -0.24      0.49 o 
   6  16   2       21.21       24.48      0.93 o 
  -6  17   2       11.03       13.37      1.49 o 
  -5  17   2        6.34        9.30      1.33 o 
  -4  17   2       13.60       12.54      1.33 o 
  -3  17   2       24.03       23.78      1.37 o 
  -2  17   2      170.18      157.13      2.55 o 
  -1  17   2       43.68       49.52      1.20 o 
   0  17   2       24.56       22.06      0.96 o 
   1  17   2        8.16        8.32      0.68 o 
   2  17   2        9.02        8.09      0.67 o 
   3  17   2        0.00        0.31      0.56 o 
   4  17   2       56.03       55.78      1.17 o 
   5  17   2       16.66       15.31      0.90 o 
  -5  18   2       65.45       67.91      2.66 o 
  -4  18   2        7.69        5.98      0.88 o 
  -3  18   2       37.04       34.37      1.41 o 
  -2  18   2       20.15       23.29      1.54 o 
  -1  18   2        1.35        1.91      1.04 o 
   0  18   2        9.70        9.66      0.87 o 
   1  18   2       15.38       17.26      0.95 o 
   2  18   2       48.43       47.05      1.25 o 
   3  18   2       80.88       81.78      2.21 o 
  -3  19   2       18.65       17.73      1.23 o 
  -2  19   2        8.21       10.58      2.16 o 
  -1  19   2       20.20       22.68      1.29 o 
   0  19   2        2.60        1.89      0.78 o 
   1  19   2      130.83      146.74      2.56 o 
 -13   1   3       26.46       29.60      1.47 o 
 -12   1   3       19.06       17.51      0.88 o 
 -11   1   3        0.03       -0.08      0.43 o 
 -10   1   3       45.61       44.52      0.93 o 
  -9   1   3       25.19       25.52      0.60 o 
  -8   1   3      324.02      321.33      2.11 o 
  -7   1   3      304.88      309.23      1.97 o 
  -6   1   3     1022.09     1098.61      5.46 o 
  -5   1   3      744.79      819.63      4.11 o 
  -4   1   3     3941.38     3971.30     19.50 o 
  -3   1   3     1966.58     2029.54      8.35 o 
  -2   1   3      208.13      220.19      0.93 o 
  -1   1   3      263.04      271.43      1.02 o 
   0   1   3      313.91      312.95      1.11 o 
   1   1   3      681.30      709.46      2.88 o 
   2   1   3        4.08        3.06      0.20 o 
   3   1   3       12.04        6.87      0.27 o 
   4   1   3      160.85      149.88      1.07 o 
   5   1   3      348.02      363.77      2.46 o 
   6   1   3      904.47      909.85      5.55 o 
   7   1   3      120.16      126.72      1.44 o 
   8   1   3       13.46       13.12      0.85 o 
   9   1   3       11.72       11.63      0.63 o 
  10   1   3       14.06       13.35      0.71 o 
 -13   2   3       41.57       50.30      1.73 o 
 -12   2   3       24.19       23.11      1.32 o 
 -11   2   3       60.93       55.17      1.48 o 
 -10   2   3       27.73       27.43      0.92 o 
  -9   2   3       55.44       49.30      0.74 o 
  -8   2   3      368.61      354.06      2.28 o 
  -7   2   3       38.53       43.06      0.55 o 
  -6   2   3     1233.00     1215.12      6.48 o 
  -5   2   3     2933.31     3071.65     14.93 o 
  -4   2   3      422.14      479.40      2.32 o 
  -3   2   3      442.26      464.61      2.10 o 
  -2   2   3     1889.43     1874.24      9.42 o 
  -1   2   3      109.68      124.70      0.65 o 
   0   2   3      254.72      271.53      1.12 o 
   1   2   3      555.87      640.47      2.95 o 
   2   2   3     2796.50     2929.86     14.31 o 
   3   2   3     1057.68     1071.99      5.21 o 
   4   2   3      580.66      627.40      3.46 o 
   5   2   3      943.78      976.82      6.96 o 
   6   2   3      175.12      175.82      1.81 o 
   7   2   3      357.61      340.11      2.48 o 
   8   2   3        5.99        7.20      0.53 o 
   9   2   3        0.01       -0.44      0.44 o 
  10   2   3        3.60        3.77      0.57 o 
 -13   3   3       21.57       23.77      1.44 o 
 -12   3   3        6.90        5.33      0.85 o 
 -11   3   3       22.60       21.58      1.14 o 
 -10   3   3        2.43        1.89      0.51 o 
  -9   3   3       31.57       30.67      0.71 o 
  -8   3   3      472.44      481.94      3.82 o 
  -7   3   3      108.05       93.24      0.89 o 
  -6   3   3      113.79      120.98      1.07 o 
  -5   3   3        8.05       11.20      0.36 o 
  -4   3   3     1552.77     1651.26      8.65 o 
  -3   3   3      266.80      277.90      1.63 o 
  -2   3   3      702.89      754.66      3.43 o 
  -1   3   3       20.68       20.84      0.23 o 
   0   3   3        0.05        0.15      0.26 o 
   1   3   3      763.82      815.80      4.74 o 
   2   3   3     1118.16     1200.59      5.81 o 
   3   3   3        3.03        4.45      0.35 o 
   4   3   3      156.58      175.04      1.26 o 
   5   3   3      388.74      390.39      2.35 o 
   6   3   3      207.20      206.91      1.48 o 
   7   3   3        5.76        6.17      0.37 o 
   8   3   3       16.35       15.71      0.51 o 
   9   3   3       21.49       27.48      0.91 o 
  10   3   3        7.19        8.46      0.64 o 
 -13   4   3       14.74       13.40      1.45 o 
 -12   4   3      181.59      178.70      2.96 o 
 -11   4   3        4.22        2.92      0.91 o 
 -10   4   3       70.65       69.41      2.49 o 
  -9   4   3       12.30       11.51      0.54 o 
  -8   4   3      243.66      224.18      1.64 o 
  -7   4   3        3.24        1.91      0.35 o 
  -6   4   3      191.93      197.95      1.37 o 
  -5   4   3        8.54       11.82      0.37 o 
  -4   4   3      444.68      489.50      2.75 o 
  -3   4   3      364.12      404.48      2.29 o 
  -2   4   3      763.71      864.23      4.96 o 
  -1   4   3      111.58       93.94      0.67 o 
   0   4   3      839.27      840.44      5.42 o 
   1   4   3     2934.64     3122.35     18.12 o 
   2   4   3     1689.69     1896.86     10.07 o 
   3   4   3        0.91        0.96      0.17 o 
   4   4   3      207.08      213.74      1.56 o 
   5   4   3       75.03       71.87      0.72 o 
   6   4   3       18.90       19.16      0.52 o 
   7   4   3       16.80       15.45      0.53 o 
   8   4   3        9.05        9.92      0.47 o 
   9   4   3       41.86       41.40      0.75 o 
  10   4   3       33.21       33.07      0.99 o 
 -13   5   3        0.00       -0.79      0.79 o 
 -12   5   3        1.48        1.77      0.79 o 
 -11   5   3      186.44      190.14      5.89 o 
 -10   5   3       84.55       79.89      1.79 o 
  -9   5   3       35.73       32.86      0.85 o 
  -8   5   3      354.39      349.11      2.29 o 
  -7   5   3     1817.39     1847.99     10.70 o 
  -6   5   3      149.57      139.24      1.09 o 
  -5   5   3       30.64       35.57      0.60 o 
  -4   5   3      451.18      482.99      3.01 o 
  -3   5   3        4.60        8.89      0.51 o 
  -2   5   3      167.84      177.27      1.53 o 
  -1   5   3     3354.26     3578.40     20.48 o 
   0   5   3      174.91      169.50      1.33 o 
   1   5   3      147.31      172.65      1.08 o 
   2   5   3      829.97      858.15      4.21 o 
   3   5   3      110.36      113.66      0.84 o 
   4   5   3       33.56       38.57      0.51 o 
   5   5   3      674.19      683.59      4.25 o 
   6   5   3      220.57      206.48      1.51 o 
   7   5   3      107.89      114.32      1.17 o 
   8   5   3      152.14      163.75      1.50 o 
   9   5   3       15.81       13.61      0.56 o 
  10   5   3       59.54       62.99      0.96 o 
 -12   6   3       26.71       30.20      1.46 o 
 -11   6   3       36.66       35.09      1.38 o 
 -10   6   3       21.48       23.33      2.32 o 
  -9   6   3       41.39       39.34      1.01 o 
  -8   6   3      626.16      635.24      3.77 o 
  -7   6   3     1324.09     1295.18      8.61 o 
  -6   6   3      648.12      644.88      4.05 o 
  -5   6   3      378.39      353.32      2.38 o 
  -4   6   3      227.24      190.90      1.59 o 
  -3   6   3       33.64       53.00      0.61 o 
  -2   6   3       69.14       95.92      1.82 o 
  -1   6   3      356.79      405.27      2.43 o 
   0   6   3      103.07       90.42      0.88 o 
   1   6   3       15.33       19.05      0.29 o 
   2   6   3       49.25       29.97      0.39 o 
   3   6   3     1867.72     1921.98      9.98 o 
   4   6   3     1259.97     1250.27      7.27 o 
   5   6   3       58.72       53.80      0.77 o 
   6   6   3       25.32       28.50      0.72 o 
   7   6   3       40.76       30.98      1.06 o 
   8   6   3       24.25       21.39      0.65 o 
   9   6   3        0.71        0.04      0.38 o 
  10   6   3        6.40        6.21      0.51 o 
 -12   7   3       11.20        9.02      0.81 o 
 -11   7   3       41.32       39.14      1.44 o 
 -10   7   3       15.00       15.18      0.99 o 
  -9   7   3       54.77       54.37      1.05 o 
  -8   7   3      128.42      127.65      1.71 o 
  -7   7   3      125.19      125.88      1.25 o 
  -6   7   3      109.27      123.37      1.18 o 
  -5   7   3      106.53      108.10      1.03 o 
  -4   7   3      231.82      264.49      2.08 o 
  -3   7   3       72.78       79.06      0.69 o 
  -2   7   3      798.94      823.32      4.80 o 
  -1   7   3      547.57      558.51      4.40 o 
   0   7   3       16.83       16.13      0.45 o 
   1   7   3        1.25        3.84      0.62 o 
   2   7   3     1395.88     1495.20      7.22 o 
   3   7   3        3.23        3.89      0.24 o 
   4   7   3      202.39      207.55      1.80 o 
   5   7   3      323.35      323.36      2.58 o 
   6   7   3       23.59       18.47      0.64 o 
   7   7   3      129.84      130.65      1.47 o 
   8   7   3       15.68       13.64      0.57 o 
   9   7   3        0.95        1.42      0.41 o 
  10   7   3       76.37       80.97      1.14 o 
 -12   8   3       21.09       18.45      1.00 o 
 -11   8   3       54.90       51.15      1.34 o 
 -10   8   3       50.12       47.13      1.52 o 
  -9   8   3        1.54        0.59      0.57 o 
  -8   8   3      367.28      369.93      3.50 o 
  -7   8   3      430.81      431.42      2.99 o 
  -6   8   3      164.71      173.27      1.50 o 
  -5   8   3      387.57      371.25      2.52 o 
  -4   8   3      265.55      262.25      1.85 o 
  -3   8   3      406.21      431.41      2.73 o 
  -2   8   3      217.21      215.29      1.48 o 
  -1   8   3       30.74       22.66      0.61 o 
   0   8   3      120.55      126.48      1.34 o 
   1   8   3      460.48      457.49      2.88 o 
   2   8   3      548.99      525.25      2.97 o 
   3   8   3       24.48       21.62      0.82 o 
   4   8   3        1.34        0.24      0.26 o 
   5   8   3      369.90      342.00      2.72 o 
   6   8   3      130.28      134.37      1.46 o 
   7   8   3       16.77       14.28      0.63 o 
   8   8   3       15.16       17.87      0.65 o 
   9   8   3        1.62        0.50      0.42 o 
 -12   9   3       11.96       12.16      0.89 o 
 -11   9   3        7.61        6.11      0.89 o 
 -10   9   3       95.95       97.12      1.44 o 
  -9   9   3      182.21      187.76      2.92 o 
  -8   9   3      660.85      660.48      7.61 o 
  -7   9   3        2.43        1.08      0.41 o 
  -6   9   3      139.48      129.69      1.17 o 
  -5   9   3       25.84       20.55      0.56 o 
  -4   9   3      206.70      228.79      1.70 o 
  -3   9   3      110.38      113.80      1.13 o 
  -2   9   3       24.76       26.52      0.45 o 
  -1   9   3      303.66      301.03      2.67 o 
   0   9   3      241.11      247.30      2.28 o 
   1   9   3     1142.26     1139.65      6.67 o 
   2   9   3       80.68       82.09      0.78 o 
   3   9   3       65.92       55.39      0.67 o 
   4   9   3       16.77       18.08      0.62 o 
   5   9   3      133.98      125.89      1.37 o 
   6   9   3      217.89      207.35      2.25 o 
   7   9   3       26.77       30.46      0.83 o 
   8   9   3       41.14       43.26      0.87 o 
   9   9   3      102.21      109.57      1.65 o 
 -11  10   3       26.74       28.00      1.12 o 
 -10  10   3       25.43       28.34      1.13 o 
  -9  10   3       66.01       65.06      1.18 o 
  -8  10   3        8.95        7.66      0.54 o 
  -7  10   3      134.38      128.04      1.46 o 
  -6  10   3      350.18      361.03      2.96 o 
  -5  10   3       89.93       81.94      0.95 o 
  -4  10   3       36.59       46.12      0.69 o 
  -3  10   3       13.15        7.96      0.40 o 
  -2  10   3        0.24        0.81      0.33 o 
  -1  10   3        1.00        1.10      0.26 o 
   0  10   3        2.50        0.82      0.21 o 
   1  10   3     1190.65     1181.18      6.94 o 
   2  10   3     1157.99     1147.37      7.18 o 
   3  10   3      449.81      422.26      3.62 o 
   4  10   3      141.16      129.79      1.28 o 
   5  10   3       14.73       11.99      0.57 o 
   6  10   3       13.06       11.43      0.59 o 
   7  10   3        8.87        5.96      0.50 o 
   8  10   3       61.44       54.43      1.07 o 
   9  10   3        3.93        3.05      0.56 o 
 -11  11   3       27.07       31.87      1.21 o 
 -10  11   3       17.09       12.86      1.00 o 
  -9  11   3       60.80       55.10      1.32 o 
  -8  11   3       54.34       51.54      1.05 o 
  -7  11   3        8.98        8.06      0.54 o 
  -6  11   3        0.74       -0.36      0.36 o 
  -5  11   3      108.15      110.90      1.37 o 
  -4  11   3       38.55       45.54      0.70 o 
  -3  11   3        2.13        2.43      0.31 o 
  -2  11   3      184.83      185.32      1.92 o 
  -1  11   3      130.09      134.14      1.30 o 
   0  11   3      383.63      351.51      2.33 o 
   1  11   3       18.32       20.26      0.56 o 
   2  11   3      277.89      296.50      2.73 o 
   3  11   3       82.04       78.73      0.98 o 
   4  11   3       63.18       58.21      0.88 o 
   5  11   3       65.17       61.72      0.92 o 
   6  11   3        0.82        0.94      0.42 o 
   7  11   3      151.04      145.98      1.94 o 
   8  11   3        4.66        4.67      0.63 o 
 -10  12   3       90.72       85.42      1.65 o 
  -9  12   3        2.48        1.08      0.62 o 
  -8  12   3       23.37       25.69      0.87 o 
  -7  12   3      126.52      123.53      1.79 o 
  -6  12   3       63.68       67.63      1.13 o 
  -5  12   3        0.57        1.92      0.38 o 
  -4  12   3      379.88      367.08      2.85 o 
  -3  12   3      135.68      126.21      2.48 o 
  -2  12   3      200.17      192.05      2.03 o 
  -1  12   3        3.53        4.51      0.50 o 
   0  12   3       75.08       65.37      2.22 o 
   1  12   3     1250.88     1229.22      9.47 o 
   2  12   3        0.71        0.31      0.34 o 
   3  12   3      369.57      388.04      3.50 o 
   4  12   3       44.00       40.38      0.87 o 
   5  12   3        1.34        0.99      0.43 o 
   6  12   3       13.17        9.48      0.59 o 
   7  12   3       65.04       68.05      1.45 o 
   8  12   3       20.75       19.68      1.02 o 
 -10  13   3       20.90       24.07      1.39 o 
  -9  13   3      209.36      213.11      2.93 o 
  -8  13   3      104.30      108.32      1.76 o 
  -7  13   3       20.20       24.28      0.85 o 
  -6  13   3       10.84       10.85      0.57 o 
  -5  13   3       11.42       10.71      0.52 o 
  -4  13   3        0.77        1.45      0.37 o 
  -3  13   3       54.05       62.99      1.79 o 
  -2  13   3       67.00       57.37      1.41 o 
  -1  13   3       56.01       54.05      1.09 o 
   0  13   3      133.61      137.60      1.72 o 
   1  13   3      105.38      104.01      1.70 o 
   2  13   3      380.36      380.39      3.08 o 
   3  13   3       30.42       28.05      0.77 o 
   4  13   3       85.04       88.15      1.29 o 
   5  13   3       16.13       13.54      0.67 o 
   6  13   3        1.26        0.36      0.49 o 
   7  13   3       37.71       35.89      1.01 o 
  -9  14   3        8.56        6.57      1.61 o 
  -8  14   3        1.38        1.02      0.61 o 
  -7  14   3      122.40      136.72      4.03 o 
  -6  14   3       75.91       83.57      1.24 o 
  -5  14   3        2.61        1.62      0.49 o 
  -4  14   3      218.03      227.25      3.14 o 
  -3  14   3       80.66       75.15      1.67 o 
  -2  14   3       69.06       80.86      1.73 o 
  -1  14   3        8.75        6.49      0.56 o 
   0  14   3      226.85      230.40      2.93 o 
   1  14   3        0.31       -0.37      0.45 o 
   2  14   3        9.79       10.47      0.67 o 
   3  14   3       43.64       37.66      0.89 o 
   4  14   3        1.05        1.19      0.44 o 
   5  14   3       63.77       67.36      1.18 o 
   6  14   3        0.20        0.18      0.58 o 
   7  14   3        2.01        2.24      0.55 o 
  -8  15   3       63.74       59.86      2.41 o 
  -7  15   3       11.05        9.71      1.33 o 
  -6  15   3        0.93        1.58      1.16 o 
  -5  15   3       38.83       39.08      1.38 o 
  -4  15   3       42.41       37.32      2.28 o 
  -3  15   3       57.66       54.53      1.50 o 
  -2  15   3      147.44      143.56      1.88 o 
  -1  15   3      278.40      273.57      2.84 o 
   0  15   3       57.36       61.67      1.23 o 
   1  15   3       68.80       71.22      1.28 o 
   2  15   3       15.35       17.48      0.82 o 
   3  15   3        6.88        7.74      0.58 o 
   4  15   3       37.15       43.45      1.02 o 
   5  15   3       14.39       16.16      0.76 o 
   6  15   3        0.01        0.16      0.51 o 
  -7  16   3        3.32        4.07      1.25 o 
  -6  16   3       55.55       62.76      2.49 o 
  -5  16   3        0.36        0.42      1.08 o 
  -4  16   3       64.77       68.49      1.67 o 
  -3  16   3      138.08      130.56      3.98 o 
  -2  16   3       68.24       77.13      1.43 o 
  -1  16   3        8.21        6.30      0.62 o 
   0  16   3       15.56       15.05      0.79 o 
   1  16   3       63.75       58.53      1.90 o 
   2  16   3       69.14       74.50      1.37 o 
   3  16   3       32.43       33.73      1.07 o 
   4  16   3       95.87       95.13      1.39 o 
   5  16   3        2.70        2.72      0.62 o 
  -6  17   3        0.79        0.91      1.16 o 
  -5  17   3        0.01       -0.42      1.00 o 
  -4  17   3       17.86       13.78      1.41 o 
  -3  17   3       23.10       24.91      1.32 o 
  -2  17   3       52.18       47.98      1.37 o 
  -1  17   3       37.93       41.73      1.70 o 
   0  17   3        2.50        2.81      0.59 o 
   1  17   3        5.11        3.64      0.63 o 
   2  17   3       11.30       10.97      0.73 o 
   3  17   3       18.90       19.57      0.94 o 
   4  17   3        1.75        1.97      0.63 o 
  -5  18   3        3.64        4.40      1.25 o 
  -4  18   3        0.03       -0.05      0.73 o 
  -3  18   3       11.71        8.41      0.93 o 
  -2  18   3        0.01        0.29      0.70 o 
  -1  18   3        4.47        4.76      0.65 o 
   0  18   3       39.56       45.29      1.23 o 
   1  18   3       66.73       77.17      1.55 o 
   2  18   3       10.71        9.23      0.74 o 
 -13   0   4       62.56       63.09      2.57 o 
 -12   0   4      223.32      231.46      4.82 o 
 -11   0   4      142.60      149.18      2.40 o 
 -10   0   4      169.16      161.77      2.43 o 
  -9   0   4      350.90      320.04      3.97 o 
  -8   0   4      531.23      515.12      4.44 o 
  -7   0   4       70.35       87.91      1.05 o 
  -6   0   4       25.24       38.57      0.75 o 
  -5   0   4      235.81      307.44      2.30 o 
  -4   0   4     7836.80     8201.17     52.40 o 
  -3   0   4     3745.41     3700.85     21.43 o 
  -2   0   4     2453.21     2606.01     14.99 o 
  -1   0   4      858.11      851.98      4.87 o 
   0   0   4      322.14      335.57      1.89 o 
   1   0   4       26.71       27.99      0.38 o 
   2   0   4       72.94       55.56      0.62 o 
   3   0   4      385.00      387.96      3.16 o 
   4   0   4       34.47       36.18      0.82 o 
   5   0   4        0.46        1.28      0.79 o 
   6   0   4      233.71      231.51      3.61 o 
   7   0   4      490.46      480.74      5.22 o 
   8   0   4        1.11        1.63      0.79 o 
   9   0   4       60.26       58.23      1.61 o 
  10   0   4       55.57       65.40      1.81 o 
 -13   1   4        4.75        4.51      0.94 o 
 -12   1   4       13.56       12.89      1.00 o 
 -11   1   4        0.08        0.32      0.52 o 
 -10   1   4       53.35       57.03      1.00 o 
  -9   1   4      591.80      571.03      3.45 o 
  -8   1   4      101.87       93.22      0.86 o 
  -7   1   4       66.31       55.80      0.62 o 
  -6   1   4       48.79       30.90      0.42 o 
  -5   1   4     1574.76     1653.82      7.49 o 
  -4   1   4      512.93      505.63      2.45 o 
  -3   1   4       18.42       22.94      0.57 o 
  -2   1   4      477.49      492.27      2.18 o 
  -1   1   4     1003.37     1033.64      3.63 o 
   0   1   4       39.49       30.68      0.33 o 
   1   1   4      658.22      656.39      2.84 o 
   2   1   4      373.46      344.79      1.69 o 
   3   1   4      131.70      121.60      0.90 o 
   4   1   4      625.05      617.37      3.44 o 
   5   1   4     1913.35     1878.00     12.33 o 
   6   1   4       37.78       38.94      0.81 o 
   7   1   4      114.09      120.42      1.44 o 
   8   1   4        9.66       11.29      0.60 o 
   9   1   4        0.52        0.03      0.50 o 
  10   1   4        2.84        2.28      0.59 o 
 -13   2   4       20.98       20.45      1.35 o 
 -12   2   4        0.93       -0.06      0.73 o 
 -11   2   4       64.18       57.50      1.64 o 
 -10   2   4       18.38       18.64      0.72 o 
  -9   2   4       92.95       82.86      0.93 o 
  -8   2   4      152.93      143.72      1.12 o 
  -7   2   4        5.62        7.79      0.32 o 
  -6   2   4       15.09       12.27      0.34 o 
  -5   2   4      173.25      161.70      1.06 o 
  -4   2   4      853.47      946.63      4.37 o 
  -3   2   4      807.20      879.26      3.79 o 
  -2   2   4      989.75      982.97      4.44 o 
  -1   2   4        9.52        9.10      0.24 o 
   0   2   4       21.63       18.20      0.23 o 
   1   2   4        7.49        8.85      0.22 o 
   2   2   4       61.60       76.45      0.88 o 
   3   2   4       15.19       13.10      0.36 o 
   4   2   4      108.23       97.22      0.76 o 
   5   2   4       98.39       91.75      1.16 o 
   6   2   4        6.55        5.29      0.45 o 
   7   2   4       10.78        9.17      0.55 o 
   8   2   4        7.43        7.09      0.65 o 
   9   2   4        9.48       10.28      0.66 o 
  10   2   4        0.72        1.01      0.57 o 
 -13   3   4       30.48       29.37      1.49 o 
 -12   3   4        3.39        2.84      1.83 o 
 -11   3   4        1.59        1.51      1.29 o 
 -10   3   4      470.09      461.54      9.80 o 
  -9   3   4      287.14      271.71      1.94 o 
  -8   3   4      111.43      103.90      1.01 o 
  -7   3   4      457.24      425.18      2.59 o 
  -6   3   4      617.40      566.28      3.25 o 
  -5   3   4        3.61        0.56      0.18 o 
  -4   3   4     4589.24     4701.64     22.98 o 
  -3   3   4      896.32      989.95      4.83 o 
  -2   3   4      153.29      147.24      0.86 o 
  -1   3   4      425.81      385.29      2.11 o 
   0   3   4     2437.03     2565.86     11.64 o 
   1   3   4      535.19      548.25      2.98 o 
   2   3   4      223.27      232.62      1.43 o 
   3   3   4       19.57       17.86      0.38 o 
   4   3   4      193.89      185.76      1.18 o 
   5   3   4        5.06        4.73      0.27 o 
   6   3   4       56.31       49.69      0.90 o 
   7   3   4       31.32       30.27      0.82 o 
   8   3   4       53.56       56.01      1.07 o 
   9   3   4       49.29       55.26      1.51 o 
  10   3   4        3.31        3.53      0.60 o 
 -13   4   4      259.84      258.33      4.28 o 
 -12   4   4        0.10        0.04      0.70 o 
 -11   4   4      137.20      127.50      2.32 o 
 -10   4   4      481.14      472.58      4.67 o 
  -9   4   4       20.83       21.13      0.96 o 
  -8   4   4       17.81       16.51      0.76 o 
  -7   4   4       12.66        9.29      0.62 o 
  -6   4   4        8.93        3.80      0.37 o 
  -5   4   4     1248.72     1245.51      6.61 o 
  -4   4   4     1338.22     1327.29      7.66 o 
  -3   4   4     1741.63     1811.05      9.40 o 
  -2   4   4      817.89      757.12      4.03 o 
  -1   4   4     1195.44     1221.14      6.90 o 
   0   4   4      194.60      212.64      1.17 o 
   1   4   4      154.05      173.10      1.39 o 
   2   4   4       20.71       23.26      0.54 o 
   3   4   4       16.12       17.06      0.36 o 
   4   4   4      123.24      124.69      0.93 o 
   5   4   4       97.54      111.04      0.96 o 
   6   4   4      288.57      281.42      2.33 o 
   7   4   4        7.02        3.53      0.30 o 
   8   4   4        5.21        6.57      0.55 o 
   9   4   4        3.93        4.44      0.56 o 
  10   4   4       10.37       11.17      0.96 o 
 -13   5   4        1.24        0.72      0.91 o 
 -12   5   4       48.14       50.87      1.78 o 
 -11   5   4        2.96        2.97      0.73 o 
 -10   5   4      106.11      112.49      2.27 o 
  -9   5   4       47.40       44.34      0.90 o 
  -8   5   4       58.77       61.00      0.88 o 
  -7   5   4      365.32      369.30      2.34 o 
  -6   5   4      145.74      172.62      1.28 o 
  -5   5   4      336.08      348.04      2.35 o 
  -4   5   4     1472.90     1626.98      9.33 o 
  -3   5   4      395.44      435.70      2.47 o 
  -2   5   4      223.71      182.38      1.70 o 
  -1   5   4       95.00       71.26      0.68 o 
   0   5   4        5.12        5.35      0.36 o 
   1   5   4        4.85        2.53      0.22 o 
   2   5   4        0.19        1.02      0.38 o 
   3   5   4      275.56      273.32      1.83 o 
   4   5   4      255.82      247.39      1.48 o 
   5   5   4       14.13       18.41      0.48 o 
   6   5   4        9.75        5.07      0.36 o 
   7   5   4       43.69       43.24      0.91 o 
   8   5   4        0.13        0.30      0.30 o 
   9   5   4        4.15        2.90      0.54 o 
 -12   6   4       36.51       33.56      1.43 o 
 -11   6   4      146.62      144.71      2.49 o 
 -10   6   4       63.51       58.44      1.10 o 
  -9   6   4       65.87       64.17      1.10 o 
  -8   6   4       35.32       33.89      0.66 o 
  -7   6   4        1.22        1.46      0.37 o 
  -6   6   4        2.13        1.57      0.29 o 
  -5   6   4       75.64       61.65      0.75 o 
  -4   6   4      776.47      762.83      4.66 o 
  -3   6   4        9.00        3.14      0.28 o 
  -2   6   4      237.22      257.73      2.61 o 
  -1   6   4      157.84      176.59      4.21 o 
   0   6   4      239.32      261.81      1.98 o 
   1   6   4        0.09       -0.26      0.26 o 
   2   6   4      557.43      586.92      2.98 o 
   3   6   4       63.67       51.32      0.64 o 
   4   6   4       29.40       30.72      0.46 o 
   5   6   4       29.52       29.65      0.60 o 
   6   6   4        0.46        0.66      0.32 o 
   7   6   4       32.36       32.50      0.69 o 
   8   6   4        0.15       -0.32      0.32 o 
   9   6   4        0.26       -0.32      0.32 o 
 -12   7   4        0.22       -0.42      1.20 o 
 -11   7   4       13.53       11.71      0.97 o 
 -10   7   4       41.42       42.11      1.04 o 
  -9   7   4      209.11      216.62      2.10 o 
  -8   7   4      129.96      127.60      1.72 o 
  -7   7   4     1052.89     1077.56      6.54 o 
  -6   7   4      465.19      449.69      3.01 o 
  -5   7   4      240.15      257.14      1.88 o 
  -4   7   4       23.84       22.17      0.49 o 
  -3   7   4       31.66       18.36      0.58 o 
  -2   7   4      197.76      174.31      1.94 o 
  -1   7   4      278.73      240.51      2.29 o 
   0   7   4      653.90      671.98      5.21 o 
   1   7   4      217.62      208.34      1.32 o 
   2   7   4      511.76      497.69      2.59 o 
   3   7   4      619.78      588.06      3.06 o 
   4   7   4        2.17        0.40      0.21 o 
   5   7   4       92.87       70.68      0.79 o 
   6   7   4       92.74       91.27      1.03 o 
   7   7   4       23.52       22.76      0.64 o 
   8   7   4        2.43        2.68      0.39 o 
   9   7   4       10.58        8.22      0.48 o 
 -12   8   4       72.37       77.10      2.00 o 
 -11   8   4        2.74        2.34      0.79 o 
 -10   8   4        0.58        0.30      0.53 o 
  -9   8   4       37.36       38.04      1.05 o 
  -8   8   4       89.28       90.89      1.48 o 
  -7   8   4       67.29       68.87      1.07 o 
  -6   8   4     1051.76     1021.98      6.20 o 
  -5   8   4      288.36      312.63      2.23 o 
  -4   8   4      534.21      539.22      3.81 o 
  -3   8   4      165.51      141.64      1.01 o 
  -2   8   4      494.97      496.07      4.07 o 
  -1   8   4      279.29      280.10      4.11 o 
   0   8   4        2.45        3.52      0.34 o 
   1   8   4       15.31       12.60      0.34 o 
   2   8   4      670.61      665.03      3.78 o 
   3   8   4        6.50        6.50      0.28 o 
   4   8   4      245.28      270.94      1.92 o 
   5   8   4      221.50      223.61      1.62 o 
   6   8   4       14.36       13.42      0.54 o 
   7   8   4        0.13        0.04      0.36 o 
   8   8   4        0.41        2.21      0.45 o 
   9   8   4        0.03       -0.50      0.50 o 
 -12   9   4       24.80       24.43      1.89 o 
 -11   9   4       21.79       24.41      1.07 o 
 -10   9   4       35.71       34.01      1.05 o 
  -9   9   4       66.21       61.00      1.28 o 
  -8   9   4       34.20       26.83      0.93 o 
  -7   9   4       97.58       99.78      1.48 o 
  -6   9   4       51.05       55.44      0.77 o 
  -5   9   4       97.57       80.18      0.84 o 
  -4   9   4       26.54       24.34      0.54 o 
  -3   9   4       23.04       25.00      0.46 o 
  -2   9   4       48.55       43.66      0.83 o 
  -1   9   4       72.71       61.44      0.96 o 
   0   9   4        8.28        7.76      0.46 o 
   1   9   4      109.32      108.57      0.91 o 
   2   9   4      275.77      282.52      1.82 o 
   3   9   4      455.65      445.87      2.44 o 
   4   9   4       80.31       86.67      0.86 o 
   5   9   4      113.80      103.36      1.00 o 
   6   9   4       55.37       44.43      0.71 o 
   7   9   4        3.51        2.99      0.42 o 
   8   9   4       41.98       39.38      0.94 o 
 -11  10   4       17.59       17.64      1.58 o 
 -10  10   4       43.49       43.44      1.07 o 
  -9  10   4      285.48      286.69      2.82 o 
  -8  10   4       62.91       63.42      1.12 o 
  -7  10   4      105.04      104.36      1.33 o 
  -6  10   4        0.55        0.13      0.38 o 
  -5  10   4      410.43      399.71      2.73 o 
  -4  10   4      287.90      274.13      2.23 o 
  -3  10   4      278.27      285.71      2.64 o 
  -2  10   4       49.87       49.46      0.93 o 
  -1  10   4        2.17        1.72      0.40 o 
   0  10   4       79.07       79.87      0.94 o 
   1  10   4      539.02      518.69      3.05 o 
   2  10   4      232.18      217.35      2.08 o 
   3  10   4      444.73      443.34      3.02 o 
   4  10   4      187.54      181.75      2.37 o 
   5  10   4        0.98        2.14      0.37 o 
   6  10   4       42.70       39.65      0.81 o 
   7  10   4       19.59       19.60      0.81 o 
   8  10   4        8.42       10.67      0.59 o 
 -11  11   4        2.25        0.86      0.67 o 
 -10  11   4        0.28        0.75      0.61 o 
  -9  11   4       86.32       93.42      1.40 o 
  -8  11   4      215.60      215.61      2.84 o 
  -7  11   4      532.09      545.42      4.13 o 
  -6  11   4      323.63      325.46      2.68 o 
  -5  11   4      175.75      174.54      1.66 o 
  -4  11   4        4.96        0.26      0.31 o 
  -3  11   4      237.63      241.15      1.93 o 
  -2  11   4       44.33       44.99      2.16 o 
  -1  11   4        0.03       -0.42      0.53 o 
   0  11   4       70.99       60.03      1.41 o 
   1  11   4      196.92      199.69      2.05 o 
   2  11   4      536.26      528.17      5.67 o 
   3  11   4      246.12      246.01      1.95 o 
   4  11   4       91.16       92.33      1.08 o 
   5  11   4        1.34        1.69      0.37 o 
   6  11   4       80.51       89.91      1.19 o 
   7  11   4       66.09       64.23      1.04 o 
 -10  12   4        2.20        2.40      0.65 o 
  -9  12   4       25.55       26.56      0.97 o 
  -8  12   4        2.17        2.51      0.79 o 
  -7  12   4        1.55        0.62      0.45 o 
  -6  12   4       68.57       69.78      1.29 o 
  -5  12   4       92.17       92.71      1.14 o 
  -4  12   4      237.20      221.46      1.92 o 
  -3  12   4       26.91       36.55      1.17 o 
  -2  12   4        0.31       -0.25      0.53 o 
  -1  12   4      179.23      180.19      2.64 o 
   0  12   4        1.58       -0.38      0.52 o 
   1  12   4       45.32       48.66      1.16 o 
   2  12   4      223.88      223.79      1.85 o 
   3  12   4        0.00        0.07      0.32 o 
   4  12   4        8.04        7.87      0.57 o 
   5  12   4       34.10       34.24      0.88 o 
   6  12   4       72.65       75.81      1.22 o 
   7  12   4       23.39       24.13      1.14 o 
 -10  13   4        3.01        1.91      0.82 o 
  -9  13   4       13.84       12.00      0.99 o 
  -8  13   4        6.82        4.42      0.64 o 
  -7  13   4       36.01       34.26      1.64 o 
  -6  13   4       93.24       86.62      1.81 o 
  -5  13   4       35.24       45.69      1.41 o 
  -4  13   4       42.85       45.31      3.11 o 
  -3  13   4       18.94       20.84      1.20 o 
  -2  13   4        0.29        0.46      0.58 o 
  -1  13   4       26.66       22.60      1.14 o 
   0  13   4      171.11      166.26      1.94 o 
   1  13   4       53.39       44.52      1.02 o 
   2  13   4        7.46       10.01      0.57 o 
   3  13   4        0.00       -0.37      0.40 o 
   4  13   4       17.71       19.27      0.71 o 
   5  13   4      221.52      244.89      3.65 o 
   6  13   4       23.52       24.80      0.95 o 
  -9  14   4       49.22       48.57      2.41 o 
  -8  14   4      111.23      113.65      3.32 o 
  -7  14   4        0.90        0.54      0.70 o 
  -6  14   4      134.88      133.32      2.40 o 
  -5  14   4      419.56      388.38      8.84 o 
  -4  14   4       59.93       70.37      1.67 o 
  -3  14   4       73.65       80.73      1.79 o 
  -2  14   4       23.32       23.58      1.12 o 
  -1  14   4       15.51       15.20      0.90 o 
   0  14   4       97.23      101.37      1.51 o 
   1  14   4       38.14       31.72      0.90 o 
   2  14   4       44.82       36.97      0.98 o 
   3  14   4        8.30        8.48      0.54 o 
   4  14   4      199.10      204.84      2.09 o 
   5  14   4      197.16      210.87      2.91 o 
   6  14   4        0.43       -0.18      0.98 o 
  -8  15   4       64.45       68.91      2.74 o 
  -7  15   4      352.40      368.44      6.64 o 
  -6  15   4       53.08       50.04      1.58 o 
  -5  15   4        1.85        1.85      0.73 o 
  -4  15   4        2.43        3.19      0.75 o 
  -3  15   4        2.40        1.33      0.70 o 
  -2  15   4       41.47       41.45      1.41 o 
  -1  15   4        9.09        7.39      0.61 o 
   0  15   4       53.97       50.44      1.12 o 
   1  15   4       25.58       25.41      0.90 o 
   2  15   4       78.22       76.77      1.34 o 
   3  15   4      138.12      141.05      1.68 o 
   4  15   4      128.67      135.16      1.66 o 
   5  15   4       35.98       43.39      1.38 o 
  -7  16   4        0.04        0.83      1.16 o 
  -6  16   4       70.37       79.03      2.91 o 
  -5  16   4        4.11        3.61      0.82 o 
  -4  16   4        1.53        0.71      0.70 o 
  -3  16   4       56.16       54.34      1.58 o 
  -2  16   4        5.31        4.54      0.61 o 
  -1  16   4       11.12       14.23      0.87 o 
   0  16   4       13.72       11.33      0.78 o 
   1  16   4        8.52        7.84      0.75 o 
   2  16   4       56.43       57.78      1.27 o 
   3  16   4        6.06        5.63      0.61 o 
   4  16   4        0.06       -0.02      0.50 o 
  -6  17   4       29.10       30.88      2.16 o 
  -5  17   4        9.47        8.97      1.33 o 
  -4  17   4       64.47       70.84      1.85 o 
  -3  17   4       46.00       52.36      1.27 o 
  -2  17   4        1.25        1.87      0.60 o 
  -1  17   4      130.09      140.58      1.98 o 
   0  17   4        4.02        3.58      0.60 o 
   1  17   4        0.74        0.24      0.57 o 
   2  17   4       47.80       55.15      1.27 o 
   3  17   4       38.86       35.75      1.10 o 
  -4  18   4        4.58        5.89      1.33 o 
  -3  18   4        0.05       -0.14      0.87 o 
  -2  18   4      146.14      153.00      2.16 o 
  -1  18   4       50.94       57.04      1.38 o 
   0  18   4       12.58       14.51      1.20 o 
   1  18   4        9.86        7.61      0.71 o 
 -13   1   5       20.55       23.23      2.70 o 
 -12   1   5        8.68        8.05      0.91 o 
 -11   1   5        9.20        8.43      0.85 o 
 -10   1   5      130.09      114.34      1.43 o 
  -9   1   5       49.05       50.95      0.77 o 
  -8   1   5      314.94      309.61      1.95 o 
  -7   1   5      359.98      377.26      2.05 o 
  -6   1   5      613.30      617.39      3.04 o 
  -5   1   5      208.37      197.42      1.16 o 
  -4   1   5      151.41      144.99      0.87 o 
  -3   1   5      104.20      141.65      0.84 o 
  -2   1   5       52.35       42.28      0.34 o 
  -1   1   5       65.83       85.89      0.61 o 
   0   1   5      278.23      266.27      1.19 o 
   1   1   5      582.41      547.03      2.99 o 
   2   1   5      359.50      356.11      2.06 o 
   3   1   5      923.16      954.84      5.11 o 
   4   1   5      263.22      252.56      1.97 o 
   5   1   5      209.02      202.14      1.92 o 
   6   1   5       12.66       13.98      0.64 o 
   7   1   5        1.86        2.25      0.61 o 
   8   1   5        0.84        0.72      0.46 o 
   9   1   5        8.26        9.01      0.68 o 
 -13   2   5       33.19       41.14      1.67 o 
 -12   2   5      122.96      128.84      2.47 o 
 -11   2   5        8.09       12.17      0.94 o 
 -10   2   5       68.11       75.95      1.14 o 
  -9   2   5      703.81      684.85      4.22 o 
  -8   2   5      516.13      501.44      3.95 o 
  -7   2   5       58.00       64.40      0.69 o 
  -6   2   5      714.60      746.28      3.84 o 
  -5   2   5      137.03      113.39      0.79 o 
  -4   2   5      215.28      165.11      0.97 o 
  -3   2   5     1230.87     1187.01      5.76 o 
  -2   2   5      403.95      367.37      1.79 o 
  -1   2   5       17.51        9.89      0.16 o 
   0   2   5      235.93      225.31      1.28 o 
   1   2   5      652.80      714.02      3.87 o 
   2   2   5      120.59      128.61      0.96 o 
   3   2   5      678.52      679.80      4.15 o 
   4   2   5      784.75      785.17      4.77 o 
   5   2   5      294.98      298.45      2.17 o 
   6   2   5       70.03       69.75      1.07 o 
   7   2   5      133.78      140.78      1.61 o 
   8   2   5        4.91        5.89      0.57 o 
   9   2   5       95.93      100.16      1.91 o 
 -13   3   5       32.77       33.64      1.58 o 
 -12   3   5       23.74       22.13      1.26 o 
 -11   3   5       47.92       44.48      1.44 o 
 -10   3   5      135.38      128.29      1.79 o 
  -9   3   5       21.57       15.80      0.60 o 
  -8   3   5      174.33      178.81      1.41 o 
  -7   3   5      269.69      255.12      1.74 o 
  -6   3   5        6.82        3.08      0.25 o 
  -5   3   5      575.13      550.78      2.89 o 
  -4   3   5       43.45       49.86      0.63 o 
  -3   3   5       11.13       15.05      0.30 o 
  -2   3   5     1136.93     1286.40      6.19 o 
  -1   3   5      141.35      156.20      0.93 o 
   0   3   5        2.48        3.51      0.20 o 
   1   3   5       10.11        8.47      0.24 o 
   2   3   5      318.30      334.00      2.19 o 
   3   3   5      423.06      435.10      2.57 o 
   4   3   5       39.33       35.00      0.62 o 
   5   3   5       56.78       49.91      0.78 o 
   6   3   5       67.19       62.46      1.01 o 
   7   3   5       26.67       27.27      0.97 o 
   8   3   5       32.06       31.01      0.92 o 
   9   3   5        0.27       -0.42      0.51 o 
 -13   4   5        1.31        1.73      0.85 o 
 -12   4   5        8.01        9.22      1.45 o 
 -11   4   5       27.19       29.63      1.35 o 
 -10   4   5      102.02      101.45      1.38 o 
  -9   4   5       43.54       43.90      0.91 o 
  -8   4   5       44.59       44.98      0.69 o 
  -7   4   5        0.21       -0.15      0.24 o 
  -6   4   5      151.46      144.61      1.34 o 
  -5   4   5        1.13        1.52      0.24 o 
  -4   4   5        7.20       13.63      0.34 o 
  -3   4   5        4.52        7.95      0.31 o 
  -2   4   5      348.78      331.53      1.76 o 
  -1   4   5      462.31      451.03      2.50 o 
   0   4   5      107.76      108.71      0.67 o 
   1   4   5       67.05       66.90      0.54 o 
   2   4   5       34.10       35.64      0.40 o 
   3   4   5        2.29        2.07      0.29 o 
   4   4   5       75.49       77.25      0.73 o 
   5   4   5      165.96      178.90      1.51 o 
   6   4   5        0.72       -0.32      0.35 o 
   7   4   5       65.92       76.20      1.70 o 
   8   4   5      119.10      129.24      2.11 o 
   9   4   5        0.04       -0.25      0.53 o 
 -13   5   5       89.83       97.91      2.29 o 
 -12   5   5       43.52       42.35      1.55 o 
 -11   5   5       16.49       17.99      1.87 o 
 -10   5   5      107.97      102.38      1.40 o 
  -9   5   5       92.86       95.83      1.29 o 
  -8   5   5      105.47      112.48      1.20 o 
  -7   5   5      308.34      318.19      2.09 o 
  -6   5   5     1605.82     1643.39      9.57 o 
  -5   5   5       24.95       23.14      0.53 o 
  -4   5   5        0.91        0.39      0.21 o 
  -3   5   5      389.17      431.03      2.46 o 
  -2   5   5       26.28       20.92      0.36 o 
  -1   5   5      698.46      692.70      3.95 o 
   0   5   5       45.81       26.70      0.34 o 
   1   5   5      531.07      547.58      3.94 o 
   2   5   5      354.67      351.45      2.08 o 
   3   5   5      480.58      463.04      2.70 o 
   4   5   5      262.33      257.03      2.44 o 
   5   5   5       17.58       16.12      0.46 o 
   6   5   5       16.54       20.27      0.62 o 
   7   5   5        9.77       11.32      0.60 o 
   8   5   5       11.37       12.43      0.66 o 
   9   5   5        3.80        4.58      0.61 o 
 -12   6   5       99.62      103.32      2.23 o 
 -11   6   5       66.39       66.05      1.45 o 
 -10   6   5       21.71       21.92      0.85 o 
  -9   6   5       22.59       22.80      0.76 o 
  -8   6   5       71.75       72.11      0.96 o 
  -7   6   5      871.30      837.52      5.21 o 
  -6   6   5       26.89       33.17      0.67 o 
  -5   6   5      589.65      578.23      3.67 o 
  -4   6   5      519.48      542.69      3.10 o 
  -3   6   5      245.01      257.91      3.53 o 
  -2   6   5      414.32      379.89      2.42 o 
  -1   6   5       89.47      108.38      1.17 o 
   0   6   5      656.41      717.79      7.13 o 
   1   6   5       34.03       29.13      0.83 o 
   2   6   5        0.52       -0.25      0.25 o 
   3   6   5       43.30       45.38      0.51 o 
   4   6   5      170.22      160.62      1.22 o 
   5   6   5      552.08      528.52      3.42 o 
   6   6   5      187.84      200.19      1.50 o 
   7   6   5        4.21        4.63      0.48 o 
   8   6   5       34.84       39.39      0.98 o 
 -12   7   5        5.65        3.90      0.87 o 
 -11   7   5       43.47       40.98      1.26 o 
 -10   7   5       35.30       34.83      1.07 o 
  -9   7   5      222.49      212.83      3.44 o 
  -8   7   5      510.35      498.95      4.52 o 
  -7   7   5      116.90      124.08      1.26 o 
  -6   7   5     1009.44      997.13      6.06 o 
  -5   7   5      212.66      202.02      2.18 o 
  -4   7   5      297.13      311.65      2.44 o 
  -3   7   5      210.94      231.93      1.94 o 
  -2   7   5        0.03        1.34      0.45 o 
  -1   7   5       30.82       27.85      0.95 o 
   0   7   5       22.54       27.20      0.60 o 
   1   7   5       18.40       17.65      0.60 o 
   2   7   5       42.30       48.30      1.06 o 
   3   7   5        2.53        2.94      0.19 o 
   4   7   5      429.42      410.21      2.50 o 
   5   7   5       14.63       15.90      0.56 o 
   6   7   5       11.57       13.16      0.53 o 
   7   7   5       10.50        7.51      0.42 o 
   8   7   5        0.15       -0.23      0.55 o 
 -12   8   5       17.30       15.85      1.14 o 
 -11   8   5       29.73       29.79      1.15 o 
 -10   8   5      167.31      168.21      2.24 o 
  -9   8   5       68.59       61.94      2.08 o 
  -8   8   5      117.43      116.90      2.12 o 
  -7   8   5       42.00       40.52      0.91 o 
  -6   8   5        0.99        0.50      0.33 o 
  -5   8   5        3.72        1.72      0.63 o 
  -4   8   5       65.83       64.10      0.92 o 
  -3   8   5      472.10      458.65      3.89 o 
  -2   8   5      117.76      129.34      1.48 o 
  -1   8   5     1281.86     1273.97     10.69 o 
   0   8   5      215.16      234.03      3.01 o 
   1   8   5        2.63        4.58      0.41 o 
   2   8   5       10.50        9.67      1.31 o 
   3   8   5       93.90      103.76      0.88 o 
   4   8   5       71.02       68.35      0.75 o 
   5   8   5       39.76       45.26      0.68 o 
   6   8   5       18.04       20.74      0.62 o 
   7   8   5       43.71       46.23      0.90 o 
   8   8   5        0.15        0.06      0.40 o 
 -12   9   5       10.51        8.83      1.03 o 
 -11   9   5        0.08       -0.17      0.62 o 
 -10   9   5       61.14       59.29      1.37 o 
  -9   9   5        3.65        2.97      0.57 o 
  -8   9   5       63.21       68.45      1.33 o 
  -7   9   5       63.70       53.90      2.25 o 
  -6   9   5      277.93      282.43      2.43 o 
  -5   9   5      984.08      991.46      6.76 o 
  -4   9   5      150.23      136.56      1.30 o 
  -3   9   5        4.45        4.83      0.30 o 
  -2   9   5      222.94      223.02      2.20 o 
  -1   9   5       33.69       36.14      0.75 o 
   0   9   5      572.23      584.31      4.73 o 
   1   9   5       72.12       68.14      0.78 o 
   2   9   5        5.62        4.99      0.45 o 
   3   9   5      359.23      339.57      2.41 o 
   4   9   5      210.00      196.56      1.62 o 
   5   9   5       17.14       19.24      0.61 o 
   6   9   5       16.76       16.06      0.60 o 
   7   9   5       38.43       41.49      0.90 o 
 -11  10   5       10.86       11.50      0.73 o 
 -10  10   5        5.68        4.47      0.56 o 
  -9  10   5        0.97        0.42      0.50 o 
  -8  10   5       27.92       32.80      1.06 o 
  -7  10   5       87.30       85.48      1.20 o 
  -6  10   5      101.68       89.70      1.17 o 
  -5  10   5       99.20      105.36      1.09 o 
  -4  10   5      223.52      213.25      1.81 o 
  -3  10   5      444.25      408.85      4.61 o 
  -2  10   5        1.23        0.17      0.53 o 
  -1  10   5        0.04       -0.09      0.56 o 
   0  10   5        0.02        0.12      0.34 o 
   1  10   5       18.53       16.75      0.55 o 
   2  10   5       31.07       23.59      0.54 o 
   3  10   5        0.00       -0.19      0.25 o 
   4  10   5        4.05        2.55      0.35 o 
   5  10   5       15.92       12.97      0.60 o 
   6  10   5      173.19      168.84      1.67 o 
   7  10   5      252.38      280.99      3.09 o 
 -11  11   5       17.95       16.80      1.16 o 
 -10  11   5        7.07        6.31      0.62 o 
  -9  11   5       37.03       39.04      1.00 o 
  -8  11   5       45.65       43.88      0.99 o 
  -7  11   5        0.03        0.13      0.42 o 
  -6  11   5       13.01        9.12      0.53 o 
  -5  11   5       31.12       31.78      0.85 o 
  -4  11   5      166.42      189.33      2.76 o 
  -3  11   5       54.73       60.15      1.47 o 
  -2  11   5       72.53       62.95      1.55 o 
  -1  11   5      467.58      450.22      5.05 o 
   0  11   5        4.75        2.99      0.43 o 
   1  11   5       90.64       98.76      1.16 o 
   2  11   5        9.27        8.62      0.44 o 
   3  11   5       11.23        8.85      0.45 o 
   4  11   5       10.98        9.82      0.47 o 
   5  11   5        7.67        6.58      0.58 o 
   6  11   5       30.10       30.80      0.96 o 
   7  11   5        1.32        0.73      0.55 o 
 -10  12   5       48.60       48.93      1.29 o 
  -9  12   5       30.59       29.59      1.09 o 
  -8  12   5       33.91       33.21      1.92 o 
  -7  12   5        0.87        0.47      0.49 o 
  -6  12   5        6.11        2.81      0.83 o 
  -5  12   5       53.61       46.65      1.47 o 
  -4  12   5      172.54      145.87      2.38 o 
  -3  12   5      648.64      667.02      7.01 o 
  -2  12   5      453.00      464.24      5.22 o 
  -1  12   5        7.60        8.97      1.25 o 
   0  12   5       20.02       18.31      0.74 o 
   1  12   5        0.00        0.32      0.36 o 
   2  12   5       14.65       17.89      0.57 o 
   3  12   5        5.58        5.51      0.39 o 
   4  12   5        0.10       -0.46      0.46 o 
   5  12   5       25.31       27.09      0.97 o 
   6  12   5      168.26      188.35      2.14 o 
  -9  13   5       61.05       65.60      1.85 o 
  -8  13   5        1.05        0.47      0.67 o 
  -7  13   5        0.31        0.62      0.70 o 
  -6  13   5      207.17      214.84      3.14 o 
  -5  13   5      114.61      108.76      4.19 o 
  -4  13   5      340.89      321.06      4.08 o 
  -3  13   5        0.28       -0.11      0.61 o 
  -2  13   5       72.96       67.11      1.61 o 
  -1  13   5      324.87      327.31      3.33 o 
   0  13   5       24.60       20.88      0.91 o 
   1  13   5       98.83      100.42      1.39 o 
   2  13   5       66.21       66.59      1.14 o 
   3  13   5       30.68       29.76      0.76 o 
   4  13   5       13.21       11.32      0.85 o 
   5  13   5      143.15      147.75      2.23 o 
  -9  14   5        0.25        1.66      1.25 o 
  -8  14   5       21.40       20.29      1.26 o 
  -7  14   5       17.61       19.47      1.29 o 
  -6  14   5       12.38       12.43      0.97 o 
  -5  14   5       11.71       15.12      1.06 o 
  -4  14   5       19.71       18.42      1.14 o 
  -3  14   5       28.08       27.18      1.26 o 
  -2  14   5        6.10        3.03      0.73 o 
  -1  14   5      188.40      197.62      2.87 o 
   0  14   5      156.92      168.10      2.03 o 
   1  14   5        0.52        0.28      0.62 o 
   2  14   5        0.05       -0.42      0.45 o 
   3  14   5       18.37       17.69      0.97 o 
   4  14   5        0.14       -0.19      0.67 o 
   5  14   5        0.40       -0.43      0.84 o 
  -8  15   5        9.37       11.54      1.49 o 
  -7  15   5       18.85       18.84      1.23 o 
  -6  15   5       20.56       20.37      1.26 o 
  -5  15   5       68.72       65.10      1.70 o 
  -4  15   5       30.16       36.51      1.38 o 
  -3  15   5       27.57       26.61      1.35 o 
  -2  15   5        0.14        0.83      0.70 o 
  -1  15   5       39.19       38.03      1.09 o 
   0  15   5      130.46      147.93      2.66 o 
   1  15   5       15.34       12.92      1.13 o 
   2  15   5        6.35        7.29      0.58 o 
   3  15   5        5.17        4.83      0.88 o 
   4  15   5        7.84        8.75      0.84 o 
  -7  16   5       18.59       18.51      1.83 o 
  -6  16   5       77.99       76.66      1.94 o 
  -5  16   5       54.21       61.48      1.76 o 
  -4  16   5      138.51      134.69      2.49 o 
  -3  16   5       60.37       59.51      2.62 o 
  -2  16   5       12.61       13.31      0.78 o 
  -1  16   5      421.74      435.68      4.34 o 
   0  16   5        0.14        0.05      0.53 o 
   1  16   5       17.63       14.81      0.80 o 
   2  16   5       21.03       23.20      1.44 o 
   3  16   5       19.35       18.09      2.57 o 
  -5  17   5       36.38       38.73      1.83 o 
  -4  17   5        0.97        1.09      0.95 o 
  -3  17   5        0.04       -0.13      0.58 o 
  -2  17   5        0.09        0.52      0.60 o 
  -1  17   5        0.43        1.80      0.58 o 
   0  17   5       43.04       49.40      1.59 o 
   1  17   5       30.71       31.36      1.07 o 
 -13   0   6       14.86       13.70      1.58 o 
 -12   0   6       87.83       84.76      2.91 o 
 -11   0   6      432.80      438.01      7.31 o 
 -10   0   6       11.35       16.98      1.70 o 
  -9   0   6      468.18      503.12      4.42 o 
  -8   0   6      514.20      438.93      3.88 o 
  -7   0   6      393.06      363.06      2.81 o 
  -6   0   6      250.06      231.96      1.93 o 
  -5   0   6      246.64      218.48      1.78 o 
  -4   0   6        1.51        4.07      0.27 o 
  -3   0   6     2374.03     2458.62     18.27 o 
  -2   0   6      514.87      512.79      3.49 o 
  -1   0   6      534.61      572.26      3.83 o 
   0   0   6       30.66       25.84      0.54 o 
   1   0   6      315.60      314.41      3.34 o 
   2   0   6       49.76       46.50      1.66 o 
   3   0   6      962.55      959.85      9.09 o 
   4   0   6        0.00       -0.26      0.66 o 
   5   0   6        8.06       10.63      0.78 o 
   6   0   6       37.41       42.31      1.31 o 
   7   0   6      172.54      170.69      2.60 o 
   8   0   6       34.02       33.56      1.43 o 
 -13   1   6       54.88       57.19      1.85 o 
 -12   1   6       66.51       67.19      1.79 o 
 -11   1   6       33.53       29.85      1.35 o 
 -10   1   6       89.74       78.82      1.36 o 
  -9   1   6       45.82       33.33      0.72 o 
  -8   1   6       18.11       21.22      0.46 o 
  -7   1   6      111.70      104.97      0.84 o 
  -6   1   6      148.54      165.67      1.07 o 
  -5   1   6      301.38      274.53      1.51 o 
  -4   1   6      843.46      880.43      4.41 o 
  -3   1   6      802.71      797.77      3.72 o 
  -2   1   6       49.82       58.11      0.95 o 
  -1   1   6      393.75      426.81      2.64 o 
   0   1   6        0.85        1.14      0.16 o 
   1   1   6        1.17        0.67      0.22 o 
   2   1   6       26.43       26.17      0.69 o 
   3   1   6       99.70      104.44      1.01 o 
   4   1   6        1.38        1.74      0.37 o 
   5   1   6      103.72      101.04      1.24 o 
   6   1   6       61.81       66.16      1.16 o 
   7   1   6        0.36        0.99      0.44 o 
   8   1   6      106.46      114.53      1.57 o 
 -13   2   6       10.94       11.67      1.08 o 
 -12   2   6       21.58       21.20      1.31 o 
 -11   2   6       38.07       37.54      1.41 o 
 -10   2   6       21.49       18.08      0.75 o 
  -9   2   6       23.34       23.16      0.66 o 
  -8   2   6       72.31       73.61      0.78 o 
  -7   2   6        1.64        4.75      0.31 o 
  -6   2   6      441.03      455.21      2.35 o 
  -5   2   6      394.12      435.58      2.21 o 
  -4   2   6      214.96      242.73      1.45 o 
  -3   2   6       84.79       90.56      0.68 o 
  -2   2   6        0.70        2.41      0.35 o 
  -1   2   6       46.45       47.44      0.63 o 
   0   2   6      123.90      150.23      1.25 o 
   1   2   6        0.83        1.37      0.25 o 
   2   2   6      132.03      134.91      1.15 o 
   3   2   6      190.66      184.43      1.56 o 
   4   2   6       55.59       53.20      0.88 o 
   5   2   6        4.92        4.10      0.44 o 
   6   2   6      120.29      124.69      1.48 o 
   7   2   6        0.00        0.80      0.47 o 
   8   2   6       54.16       54.44      1.15 o 
 -13   3   6       43.78       43.74      1.67 o 
 -12   3   6      288.36      304.74      4.14 o 
 -11   3   6       24.99       25.34      1.23 o 
 -10   3   6        1.42        0.98      0.44 o 
  -9   3   6        0.63        0.06      0.33 o 
  -8   3   6        6.30        3.49      0.36 o 
  -7   3   6      166.18      160.34      1.26 o 
  -6   3   6      662.16      669.22      3.93 o 
  -5   3   6     1838.68     1872.27     12.67 o 
  -4   3   6      213.66      206.05      1.65 o 
  -3   3   6      153.26      141.83      1.13 o 
  -2   3   6      222.57      224.39      1.28 o 
  -1   3   6        3.33        4.23      0.20 o 
   0   3   6       50.88       45.65      0.55 o 
   1   3   6        8.15        8.43      0.35 o 
   2   3   6      216.16      208.67      1.55 o 
   3   3   6      186.74      174.47      1.42 o 
   4   3   6      561.69      567.46      4.20 o 
   5   3   6      243.47      238.61      2.13 o 
   6   3   6        6.41        6.38      0.51 o 
   7   3   6       41.06       46.80      1.02 o 
   8   3   6       11.91       12.40      0.77 o 
 -13   4   6       15.19       14.73      1.14 o 
 -12   4   6      152.52      166.78      3.57 o 
 -11   4   6      195.58      212.58      2.62 o 
 -10   4   6      414.09      416.05      4.94 o 
  -9   4   6       81.50       83.00      1.06 o 
  -8   4   6      124.68      122.40      1.25 o 
  -7   4   6       12.97        8.85      0.38 o 
  -6   4   6     2762.37     2759.56     15.70 o 
  -5   4   6      174.72      195.13      1.39 o 
  -4   4   6       56.93       47.93      0.71 o 
  -3   4   6       54.17       51.44      0.85 o 
  -2   4   6     1202.63     1240.82      6.51 o 
  -1   4   6     1256.48     1261.38      6.10 o 
   0   4   6      116.07      102.78      0.70 o 
   1   4   6        3.81        4.57      0.24 o 
   2   4   6       20.37       22.00      0.48 o 
   3   4   6      178.27      180.87      1.44 o 
   4   4   6      219.68      208.43      1.66 o 
   5   4   6       21.69       23.40      0.72 o 
   6   4   6       75.39       75.85      1.14 o 
   7   4   6       40.72       42.24      0.99 o 
   8   4   6       20.39       20.26      0.86 o 
 -12   5   6      105.36      108.20      2.35 o 
 -11   5   6       33.96       34.73      1.09 o 
 -10   5   6       37.26       37.37      0.93 o 
  -9   5   6       38.23       37.65      0.92 o 
  -8   5   6       62.82       62.75      0.87 o 
  -7   5   6        5.80        7.15      0.41 o 
  -6   5   6      206.07      208.07      1.68 o 
  -5   5   6       94.58       93.23      0.97 o 
  -4   5   6      558.00      540.38      3.40 o 
  -3   5   6     1312.27     1337.90      7.51 o 
  -2   5   6        2.36        1.91      0.20 o 
  -1   5   6      325.76      348.67      1.88 o 
   0   5   6       36.35       31.01      0.39 o 
   1   5   6       31.81       25.94      0.49 o 
   2   5   6       22.22       17.92      0.35 o 
   3   5   6      366.36      340.40      2.07 o 
   4   5   6       13.28       13.10      0.65 o 
   5   5   6       46.36       41.66      0.84 o 
   6   5   6       86.23       90.54      1.23 o 
   7   5   6       17.43       18.35      0.89 o 
   8   5   6       13.43       10.64      0.74 o 
 -12   6   6       57.70       59.12      1.85 o 
 -11   6   6       93.08       95.49      2.44 o 
 -10   6   6       21.46       22.26      0.83 o 
  -9   6   6       56.11       54.53      1.23 o 
  -8   6   6       48.79       42.74      0.89 o 
  -7   6   6     1247.72     1256.94      8.45 o 
  -6   6   6       10.84       11.96      0.47 o 
  -5   6   6      230.86      227.43      2.20 o 
  -4   6   6      295.65      324.23      2.23 o 
  -3   6   6        5.45        5.50      0.37 o 
  -2   6   6       21.63       22.50      0.61 o 
  -1   6   6       58.50       69.44      0.63 o 
   0   6   6      467.87      502.81      3.59 o 
   1   6   6       25.38       22.73      0.53 o 
   2   6   6        0.08        0.42      0.24 o 
   3   6   6       58.97       55.64      0.56 o 
   4   6   6       70.96       72.99      0.66 o 
   5   6   6      122.53      124.18      1.38 o 
   6   6   6       50.13       58.11      1.03 o 
   7   6   6        0.15       -0.08      0.84 o 
 -12   7   6      136.92      150.24      2.25 o 
 -11   7   6      115.67      117.45      1.92 o 
 -10   7   6       14.28       15.03      0.86 o 
  -9   7   6        1.20        0.54      0.52 o 
  -8   7   6       73.58       69.32      1.29 o 
  -7   7   6       42.82       44.91      1.93 o 
  -6   7   6      300.27      287.40      2.37 o 
  -5   7   6      918.79      888.39      6.10 o 
  -4   7   6      668.20      652.67      4.06 o 
  -3   7   6      162.93      158.31      1.27 o 
  -2   7   6      268.31      287.67      2.27 o 
  -1   7   6        9.86        9.88      0.43 o 
   0   7   6       37.46       38.44      1.23 o 
   1   7   6      213.29      194.37      1.81 o 
   2   7   6       20.66       25.50      0.77 o 
   3   7   6        8.57        9.40      0.46 o 
   4   7   6       52.93       54.94      0.66 o 
   5   7   6      188.11      179.30      1.49 o 
   6   7   6        2.59        2.24      0.49 o 
   7   7   6        4.16        4.90      0.58 o 
 -12   8   6       48.31       52.42      1.45 o 
 -11   8   6      236.43      258.31      3.05 o 
 -10   8   6      132.85      132.59      1.95 o 
  -9   8   6      107.98      115.27      1.77 o 
  -8   8   6        1.55        2.86      0.54 o 
  -7   8   6        0.07        0.40      0.49 o 
  -6   8   6      284.22      281.21      2.42 o 
  -5   8   6      266.06      274.15      2.31 o 
  -4   8   6        0.70        0.03      0.46 o 
  -3   8   6      171.83      155.56      1.25 o 
  -2   8   6      655.82      633.85      4.47 o 
  -1   8   6      446.76      431.57      3.66 o 
   0   8   6       12.26        8.05      0.54 o 
   1   8   6       95.59      100.61      1.26 o 
   2   8   6       91.61       81.16      1.14 o 
   3   8   6      163.77      142.24      2.95 o 
   4   8   6      100.31      101.65      1.30 o 
   5   8   6       19.18       16.41      0.99 o 
   6   8   6        0.47       -0.41      0.41 o 
   7   8   6       43.60       36.27      1.55 o 
 -11   9   6        6.58        4.21      0.72 o 
 -10   9   6      158.84      164.25      2.69 o 
  -9   9   6       43.13       40.76      1.18 o 
  -8   9   6       41.63       37.62      1.07 o 
  -7   9   6      245.43      237.69      2.58 o 
  -6   9   6       74.05       73.53      1.63 o 
  -5   9   6       18.70       17.90      0.81 o 
  -4   9   6       28.73       32.67      0.96 o 
  -3   9   6      208.81      190.25      2.17 o 
  -2   9   6       32.55       27.09      1.08 o 
  -1   9   6       92.02       76.72      1.64 o 
   0   9   6        4.62        4.05      0.86 o 
   1   9   6        6.41        5.88      0.52 o 
   2   9   6      153.93      142.77      1.61 o 
   3   9   6      125.90      131.93      1.54 o 
   4   9   6        5.23        4.62      0.49 o 
   5   9   6       31.37       27.05      0.83 o 
   6   9   6       23.94       29.48      0.94 o 
 -11  10   6        7.11        7.13      0.97 o 
 -10  10   6       12.82        9.36      0.94 o 
  -9  10   6      220.25      222.01      4.65 o 
  -8  10   6      302.15      297.33      3.93 o 
  -7  10   6       89.32       83.01      1.82 o 
  -6  10   6       23.90       20.03      1.95 o 
  -5  10   6        0.66        0.06      0.38 o 
  -4  10   6        3.00        4.66      0.52 o 
  -3  10   6      140.88      126.28      2.17 o 
  -2  10   6      190.08      178.22      2.61 o 
  -1  10   6        7.09        9.60      0.87 o 
   0  10   6      301.38      304.89      2.45 o 
   1  10   6       56.43       54.61      1.19 o 
   2  10   6      114.92      121.34      1.49 o 
   3  10   6       75.43       73.83      1.17 o 
   4  10   6       84.54       99.07      1.39 o 
   5  10   6        2.69        1.40      0.48 o 
   6  10   6        0.01        0.55      0.53 o 
 -10  11   6        0.51       -0.14      0.62 o 
  -9  11   6        2.36        2.01      0.62 o 
  -8  11   6       52.30       52.63      2.05 o 
  -7  11   6      140.76      139.94      2.49 o 
  -6  11   6       35.41       34.29      1.29 o 
  -5  11   6       79.35       88.29      1.91 o 
  -4  11   6      405.16      377.34      6.06 o 
  -3  11   6      522.83      501.75      5.58 o 
  -2  11   6       73.50       76.30      1.70 o 
  -1  11   6        9.03        6.00      0.79 o 
   0  11   6       16.87       11.61      0.50 o 
   1  11   6        5.41        5.73      0.57 o 
   2  11   6       42.30       42.65      0.98 o 
   3  11   6       36.39       44.96      1.13 o 
   4  11   6       33.40       29.74      0.94 o 
   5  11   6        0.66       -0.06      0.56 o 
 -10  12   6       17.13       20.30      1.70 o 
  -9  12   6        8.63        9.24      0.99 o 
  -8  12   6       12.85       11.64      1.12 o 
  -7  12   6       23.79       23.55      1.23 o 
  -6  12   6       23.20       26.14      1.26 o 
  -5  12   6      115.41      113.24      2.62 o 
  -4  12   6       29.88       22.82      1.17 o 
  -3  12   6       48.35       43.97      1.44 o 
  -2  12   6      164.50      150.57      2.52 o 
  -1  12   6       85.24       87.41      2.16 o 
   0  12   6        9.94       12.37      0.53 o 
   1  12   6        2.46        2.20      0.56 o 
   2  12   6       22.45       24.09      1.00 o 
   3  12   6      104.06      105.82      1.50 o 
   4  12   6        1.48        0.16      0.49 o 
   5  12   6        1.41        1.19      0.53 o 
  -9  13   6        2.47        3.73      1.12 o 
  -8  13   6        2.74        3.61      0.88 o 
  -7  13   6        6.51        4.89      0.88 o 
  -6  13   6       83.00       90.18      2.02 o 
  -5  13   6       37.29       34.02      1.38 o 
  -4  13   6        9.58       10.73      0.91 o 
  -3  13   6       44.69       43.22      1.41 o 
  -2  13   6       66.05       69.76      1.73 o 
  -1  13   6       32.68       29.25      0.90 o 
   0  13   6       92.84       86.33      1.52 o 
   1  13   6       66.22       72.44      1.85 o 
   2  13   6       51.67       53.65      3.03 o 
   3  13   6       52.29       50.79      1.36 o 
   4  13   6        0.09       -0.62      0.62 o 
  -8  14   6       12.88        9.85      1.00 o 
  -7  14   6       61.22       62.21      1.79 o 
  -6  14   6        9.58        8.63      0.91 o 
  -5  14   6        0.19       -0.70      0.70 o 
  -4  14   6        9.24        9.85      0.88 o 
  -3  14   6        0.40       -0.25      0.70 o 
  -2  14   6      206.32      191.50      5.11 o 
  -1  14   6       45.34       40.23      1.06 o 
   0  14   6      128.58      136.80      2.13 o 
   1  14   6       51.96       55.36      1.70 o 
   2  14   6       34.25       37.56      1.47 o 
   3  14   6       66.78       72.09      3.07 o 
  -7  15   6       18.29       18.25      1.26 o 
  -6  15   6        1.17        1.84      0.85 o 
  -5  15   6       59.28       59.23      1.76 o 
  -4  15   6      128.27      124.61      2.41 o 
  -3  15   6       89.86       93.15      2.11 o 
  -2  15   6        1.09        0.80      0.75 o 
  -1  15   6        0.73        0.27      0.56 o 
   0  15   6       34.43       43.66      1.07 o 
   1  15   6        1.04        1.19      0.85 o 
   2  15   6       78.85       74.50      1.99 o 
  -6  16   6       18.42       22.84      1.38 o 
  -5  16   6        0.30       -0.12      0.76 o 
  -4  16   6        1.91        0.63      0.79 o 
  -3  16   6       17.33       16.25      1.17 o 
  -2  16   6       59.51       60.39      1.34 o 
  -1  16   6       22.76       26.89      1.02 o 
   0  16   6       50.58       58.93      1.82 o 
   1  16   6       47.76       52.02      1.76 o 
  -3  17   6        0.38        0.91      0.63 o 
  -2  17   6        0.13       -0.41      0.57 o 
 -13   1   7       62.46       65.64      1.93 o 
 -12   1   7       37.31       35.84      1.50 o 
 -11   1   7      149.21      155.29      2.64 o 
 -10   1   7       23.13       25.45      0.71 o 
  -9   1   7        8.50       14.28      0.54 o 
  -8   1   7       25.47       21.65      0.54 o 
  -7   1   7        3.26        5.23      0.28 o 
  -6   1   7      170.93      168.87      1.09 o 
  -5   1   7      293.56      272.79      1.64 o 
  -4   1   7      721.86      682.87      3.50 o 
  -3   1   7      286.83      277.65      1.91 o 
  -2   1   7      114.87      104.82      0.91 o 
  -1   1   7        1.44        0.28      0.20 o 
   0   1   7       15.68       19.56      0.50 o 
   1   1   7       15.98       19.36      0.70 o 
   2   1   7       13.07       14.25      0.60 o 
   3   1   7      257.41      259.10      2.19 o 
   4   1   7       37.81       39.67      0.93 o 
   5   1   7       65.62       70.15      1.08 o 
   6   1   7       17.10       15.22      0.71 o 
   7   1   7       98.41       96.42      1.41 o 
 -13   2   7        1.42        0.66      0.88 o 
 -12   2   7        2.30        0.83      0.79 o 
 -11   2   7       23.90       18.16      0.89 o 
 -10   2   7      133.21      130.51      1.64 o 
  -9   2   7       81.59       94.34      1.09 o 
  -8   2   7      451.33      479.27      3.57 o 
  -7   2   7      390.55      377.33      2.08 o 
  -6   2   7       44.98       35.47      0.47 o 
  -5   2   7      374.96      387.62      2.19 o 
  -4   2   7        3.22        5.42      0.26 o 
  -3   2   7      103.18       91.79      0.67 o 
  -2   2   7      621.25      614.23      3.69 o 
  -1   2   7      367.52      354.78      2.57 o 
   0   2   7       97.31       96.25      0.97 o 
   1   2   7      485.11      479.62      3.43 o 
   2   2   7      375.41      366.59      2.80 o 
   3   2   7       17.55       18.36      0.65 o 
   4   2   7       11.02        7.49      0.48 o 
   5   2   7        1.18        0.54      0.41 o 
   6   2   7        0.50        0.30      0.46 o 
   7   2   7       20.49       28.13      0.93 o 
 -13   3   7       89.22       95.68      2.29 o 
 -12   3   7        0.12        0.11      0.79 o 
 -11   3   7       40.74       46.21      1.04 o 
 -10   3   7       45.99       47.68      1.00 o 
  -9   3   7       48.79       48.96      0.82 o 
  -8   3   7        5.08        7.93      0.40 o 
  -7   3   7      225.31      228.33      1.50 o 
  -6   3   7       18.09       16.23      0.71 o 
  -5   3   7        0.13        0.21      0.24 o 
  -4   3   7      107.67      103.23      0.96 o 
  -3   3   7       61.58       60.72      0.70 o 
  -2   3   7       62.59       62.51      0.56 o 
  -1   3   7       51.01       50.15      0.70 o 
   0   3   7       70.71       69.70      0.80 o 
   1   3   7       65.33       69.16      0.89 o 
   2   3   7       44.59       42.64      0.68 o 
   3   3   7      156.81      157.71      1.54 o 
   4   3   7        4.10        3.63      0.43 o 
   5   3   7       40.76       42.65      0.88 o 
   6   3   7       10.87       14.97      1.10 o 
   7   3   7       79.68       83.38      1.30 o 
 -12   4   7       12.11       12.87      1.05 o 
 -11   4   7        4.52        3.27      0.54 o 
 -10   4   7       18.60       16.56      0.76 o 
  -9   4   7       25.65       24.33      0.69 o 
  -8   4   7        4.83        5.65      0.36 o 
  -7   4   7       35.72       22.35      0.68 o 
  -6   4   7      507.10      490.17      3.20 o 
  -5   4   7      513.50      516.46      3.32 o 
  -4   4   7      102.16       87.09      0.82 o 
  -3   4   7      509.41      515.08      2.90 o 
  -2   4   7       50.35       44.46      0.53 o 
  -1   4   7       13.43       11.57      0.30 o 
   0   4   7       26.53       22.29      0.49 o 
   1   4   7       28.78       32.82      0.74 o 
   2   4   7       14.10       13.65      0.48 o 
   3   4   7        4.19        2.91      0.39 o 
   4   4   7       26.08       22.79      0.67 o 
   5   4   7       33.21       32.01      0.78 o 
   6   4   7       56.30       64.49      1.11 o 
   7   4   7       35.86       39.06      1.08 o 
 -12   5   7       35.42       38.63      1.31 o 
 -11   5   7      167.11      173.19      2.00 o 
 -10   5   7      172.67      182.71      1.92 o 
  -9   5   7       11.85       13.04      0.75 o 
  -8   5   7      131.74      131.06      1.52 o 
  -7   5   7       46.68       39.46      0.85 o 
  -6   5   7        1.28        0.23      0.41 o 
  -5   5   7      571.33      566.85      4.05 o 
  -4   5   7     1775.57     1724.26     13.59 o 
  -3   5   7       17.30       10.83      0.51 o 
  -2   5   7      137.88      129.95      0.90 o 
  -1   5   7       55.24       55.04      0.52 o 
   0   5   7        2.55        3.40      0.19 o 
   1   5   7        9.07       11.59      0.49 o 
   2   5   7      271.22      288.74      2.05 o 
   3   5   7      116.73      114.44      1.21 o 
   4   5   7        0.02        0.21      0.35 o 
   5   5   7      103.85      104.90      1.38 o 
   6   5   7      298.55      312.03      3.15 o 
 -12   6   7      109.76      113.19      1.65 o 
 -11   6   7      116.30      121.53      2.60 o 
 -10   6   7      120.71      127.09      1.90 o 
  -9   6   7       56.04       59.02      1.28 o 
  -8   6   7      393.46      402.51      3.28 o 
  -7   6   7       44.51       44.84      0.88 o 
  -6   6   7       20.41       16.37      0.64 o 
  -5   6   7      132.52      127.76      1.34 o 
  -4   6   7       53.00       50.53      1.05 o 
  -3   6   7        6.75        5.41      0.51 o 
  -2   6   7        8.21        8.22      0.38 o 
  -1   6   7      397.26      378.96      2.74 o 
   0   6   7      402.56      392.99      2.53 o 
   1   6   7      312.15      305.77      2.21 o 
   2   6   7      120.61      116.96      1.51 o 
   3   6   7       14.86       13.27      0.62 o 
   4   6   7        6.16        4.41      0.55 o 
   5   6   7       29.58       29.81      1.39 o 
   6   6   7       54.45       67.89      1.84 o 
 -12   7   7        3.16        5.55      0.76 o 
 -11   7   7       74.74       78.86      1.63 o 
 -10   7   7       10.62        9.81      0.78 o 
  -9   7   7        8.75        5.22      0.62 o 
  -8   7   7       49.67       47.92      1.13 o 
  -7   7   7        2.60        3.10      0.66 o 
  -6   7   7       56.37       56.91      1.16 o 
  -5   7   7        2.45        3.28      0.46 o 
  -4   7   7        7.39        7.32      0.54 o 
  -3   7   7      800.58      770.43      6.25 o 
  -2   7   7      869.93      862.33      6.90 o 
  -1   7   7       98.97       79.54      0.84 o 
   0   7   7       17.73       17.01      0.62 o 
   1   7   7        0.03        0.15      0.31 o 
   2   7   7       17.84       17.55      0.52 o 
   3   7   7       37.32       29.88      0.61 o 
   4   7   7        0.05        0.70      0.76 o 
   5   7   7        0.09        0.09      0.70 o 
   6   7   7        0.30        0.41      0.82 o 
 -11   8   7        4.03        2.61      0.91 o 
 -10   8   7       67.75       66.19      1.85 o 
  -9   8   7       62.08       63.93      1.73 o 
  -8   8   7       11.12       11.89      0.94 o 
  -7   8   7      148.88      156.83      2.58 o 
  -6   8   7      129.58      130.00      2.80 o 
  -5   8   7       80.94       82.55      1.73 o 
  -4   8   7       10.65        8.91      0.60 o 
  -3   8   7       46.10       46.23      1.05 o 
  -2   8   7      457.53      432.30      4.49 o 
  -1   8   7      106.94      103.04      1.26 o 
   0   8   7       17.81       22.13      0.68 o 
   1   8   7       50.09       53.65      0.88 o 
   2   8   7        7.52        5.39      0.38 o 
   3   8   7       27.80       28.42      0.63 o 
   4   8   7        7.66        7.88      0.46 o 
   5   8   7       30.24       38.69      1.55 o 
   6   8   7        8.16        8.03      1.25 o 
 -11   9   7      182.36      184.59      3.17 o 
 -10   9   7       50.86       58.20      1.85 o 
  -9   9   7       15.05       13.52      1.03 o 
  -8   9   7       64.77       58.39      1.70 o 
  -7   9   7       99.89      104.29      2.11 o 
  -6   9   7      127.40      123.57      3.53 o 
  -5   9   7      147.22      151.80      1.95 o 
  -4   9   7       16.75       20.94      0.98 o 
  -3   9   7      753.91      692.56      5.81 o 
  -2   9   7       85.81       81.37      1.35 o 
  -1   9   7      100.11      111.65      1.36 o 
   0   9   7        7.88        8.77      0.50 o 
   1   9   7       98.38      101.72      1.49 o 
   2   9   7       14.32       10.21      0.56 o 
   3   9   7       75.06       82.08      1.22 o 
   4   9   7       84.52       93.60      1.61 o 
   5   9   7       73.82       83.13      1.02 o 
 -10  10   7       81.17       87.57      2.14 o 
  -9  10   7       47.24       43.80      1.64 o 
  -8  10   7       20.61       22.34      1.23 o 
  -7  10   7       97.92       94.55      2.02 o 
  -6  10   7       31.65       32.10      1.62 o 
  -5  10   7        6.80        6.38      1.37 o 
  -4  10   7        0.04       -0.46      0.46 o 
  -3  10   7       28.43       20.81      0.89 o 
  -2  10   7        2.70        2.70      0.54 o 
  -1  10   7       95.10       86.88      1.22 o 
   0  10   7      177.06      174.12      2.12 o 
   1  10   7       92.34       83.23      1.43 o 
   2  10   7       17.63       19.19      0.86 o 
   3  10   7        2.95        1.45      0.47 o 
   4  10   7       65.73       64.21      1.31 o 
   5  10   7        3.27        2.81      0.41 o 
 -10  11   7       20.70       15.67      1.17 o 
  -9  11   7       20.94       17.65      1.20 o 
  -8  11   7       11.87       12.60      1.03 o 
  -7  11   7       30.55       26.97      1.32 o 
  -6  11   7       28.17       27.12      1.29 o 
  -5  11   7       10.99       12.08      0.94 o 
  -4  11   7       62.59       57.99      1.53 o 
  -3  11   7       33.75       32.03      1.29 o 
  -2  11   7        7.28        9.47      0.67 o 
  -1  11   7       30.33       24.76      0.97 o 
   0  11   7       23.28       22.01      0.97 o 
   1  11   7       23.22       19.99      0.87 o 
   2  11   7        6.82        8.93      0.67 o 
   3  11   7       18.26       19.31      1.10 o 
   4  11   7       10.20       12.50      0.82 o 
  -9  12   7      103.49      114.50      2.43 o 
  -8  12   7      239.38      244.08      6.68 o 
  -7  12   7        1.02        1.29      0.82 o 
  -6  12   7       57.00       53.47      1.58 o 
  -5  12   7       24.22       22.24      1.26 o 
  -4  12   7       25.95       25.64      2.20 o 
  -3  12   7       34.97       34.38      1.41 o 
  -2  12   7       50.10       55.89      1.61 o 
  -1  12   7      175.12      176.56      1.74 o 
   0  12   7       76.80       79.08      1.50 o 
   1  12   7       79.28       83.89      1.53 o 
   2  12   7        8.29        8.17      0.70 o 
   3  12   7       18.23       19.42      0.94 o 
   4  12   7        3.02        2.21      0.60 o 
  -8  13   7        6.29        4.68      1.25 o 
  -7  13   7       48.18       51.61      1.76 o 
  -6  13   7       36.46       33.54      1.43 o 
  -5  13   7        0.89        0.75      0.73 o 
  -4  13   7       87.01       83.07      1.97 o 
  -3  13   7       62.65       59.51      2.86 o 
  -2  13   7      345.10      358.09      4.55 o 
  -1  13   7        0.46       -0.41      0.41 o 
   0  13   7       32.86       31.53      1.41 o 
   1  13   7        6.53        8.03      0.93 o 
   2  13   7       14.06       13.36      0.86 o 
   3  13   7       27.05       25.01      1.03 o 
  -7  14   7       11.31       12.04      1.12 o 
  -6  14   7        9.09        7.36      1.25 o 
  -5  14   7        1.91        1.37      0.82 o 
  -4  14   7       36.97       36.34      1.78 o 
  -3  14   7        6.83        4.52      0.88 o 
  -2  14   7        5.27        4.57      0.85 o 
  -1  14   7      119.88      126.04      4.52 o 
   0  14   7        7.67        8.26      0.97 o 
   1  14   7       11.01       12.85      1.08 o 
   2  14   7       17.44       16.18      1.49 o 
  -6  15   7       10.92       12.39      1.14 o 
  -5  15   7       50.21       51.22      1.70 o 
  -4  15   7        0.77       -0.50      0.82 o 
  -3  15   7      128.68      134.82      3.40 o 
  -2  15   7       33.14       31.06      1.02 o 
  -1  15   7       61.87       65.28      1.97 o 
   0  15   7       26.89       26.32      1.41 o 
  -3  16   7        4.22        5.91      0.97 o 
  -2  16   7       12.22       17.27      1.23 o 
 -12   0   8        7.97        4.65      1.25 o 
 -11   0   8        0.10       -1.00      1.00 o 
 -10   0   8       79.32       73.91      1.35 o 
  -9   0   8      395.37      386.26      3.62 o 
  -8   0   8       20.07       25.94      0.83 o 
  -7   0   8      306.76      311.16      2.96 o 
  -6   0   8      147.11      167.76      1.72 o 
  -5   0   8      293.86      277.71      2.76 o 
  -4   0   8     1536.44     1580.54     14.61 o 
  -3   0   8      151.05      152.47      2.12 o 
  -2   0   8       26.78       22.58      0.82 o 
  -1   0   8      795.15      778.88     10.54 o 
   0   0   8      192.85      199.83      3.40 o 
   1   0   8       17.91       16.85      1.16 o 
   2   0   8       38.50       36.19      1.10 o 
   3   0   8       24.36       21.35      1.02 o 
   4   0   8       63.27       65.65      1.54 o 
   5   0   8        0.95        0.57      0.60 o 
   6   0   8        0.05        0.51      0.68 o 
 -12   1   8      130.54      138.33      2.61 o 
 -11   1   8      123.45      124.24      1.61 o 
 -10   1   8       27.07       26.80      0.75 o 
  -9   1   8       56.85       62.32      0.85 o 
  -8   1   8        4.10        4.90      0.34 o 
  -7   1   8       46.99       42.85      0.62 o 
  -6   1   8        9.40        7.22      0.36 o 
  -5   1   8        3.28        4.52      0.26 o 
  -4   1   8       38.40       38.69      0.70 o 
  -3   1   8      888.36      894.79      5.94 o 
  -2   1   8      557.87      550.30      4.44 o 
  -1   1   8       78.72       88.65      1.44 o 
   0   1   8      132.16      131.59      1.82 o 
   1   1   8       15.16       11.37      0.83 o 
   2   1   8        5.43        5.72      0.44 o 
   3   1   8        1.81        0.77      0.39 o 
   4   1   8        0.06       -0.18      0.40 o 
   5   1   8        0.11        0.48      0.44 o 
   6   1   8       14.19       12.14      0.65 o 
 -12   2   8        4.39        3.03      0.85 o 
 -11   2   8       11.84        9.62      0.63 o 
 -10   2   8        2.20        2.35      0.41 o 
  -9   2   8       34.12       29.21      0.63 o 
  -8   2   8       33.35       28.10      0.58 o 
  -7   2   8       26.89       23.25      0.71 o 
  -6   2   8        7.35        4.41      0.38 o 
  -5   2   8      246.54      255.29      1.86 o 
  -4   2   8        0.52        0.38      0.20 o 
  -3   2   8        0.66        0.30      0.40 o 
  -2   2   8        2.57        0.82      0.40 o 
  -1   2   8       12.21       11.94      0.62 o 
   0   2   8      260.53      261.43      2.93 o 
   1   2   8       21.06       17.88      0.91 o 
   2   2   8       35.07       34.42      0.83 o 
   3   2   8        9.02        8.39      0.85 o 
   4   2   8       12.94       13.78      0.63 o 
   5   2   8       16.20       16.05      0.91 o 
   6   2   8        0.45        0.42      0.50 o 
 -12   3   8      312.70      318.11      4.80 o 
 -11   3   8      158.47      170.63      2.34 o 
 -10   3   8      241.97      234.35      2.23 o 
  -9   3   8        3.88        2.84      0.37 o 
  -8   3   8      181.07      198.23      1.74 o 
  -7   3   8       71.47       68.78      0.92 o 
  -6   3   8       15.45       12.37      0.48 o 
  -5   3   8       95.80       88.84      0.94 o 
  -4   3   8      232.55      241.03      1.98 o 
  -3   3   8      739.00      751.26      5.94 o 
  -2   3   8      569.41      593.09      4.79 o 
  -1   3   8      157.09      151.72      1.63 o 
   0   3   8        2.98        5.04      0.54 o 
   1   3   8       78.03       72.30      1.32 o 
   2   3   8        0.95       -0.07      0.75 o 
   3   3   8        0.38        0.44      0.37 o 
   4   3   8        2.10        2.47      0.43 o 
   5   3   8        0.55        0.00      0.43 o 
   6   3   8       17.83       18.74      0.88 o 
 -12   4   8       17.87       19.21      1.07 o 
 -11   4   8        1.20        0.35      0.49 o 
 -10   4   8      108.63      114.37      1.45 o 
  -9   4   8      152.41      137.53      2.43 o 
  -8   4   8       63.27       70.67      1.38 o 
  -7   4   8      369.33      388.89      2.77 o 
  -6   4   8       48.46       44.77      0.73 o 
  -5   4   8      487.81      476.20      3.54 o 
  -4   4   8      435.37      420.01      3.14 o 
  -3   4   8      150.11      148.62      1.20 o 
  -2   4   8       29.14       28.32      1.23 o 
  -1   4   8       79.76       80.29      1.22 o 
   0   4   8      658.22      656.53      5.23 o 
   1   4   8      222.85      212.18      2.47 o 
   2   4   8      104.26      103.54      1.35 o 
   3   4   8       39.33       39.69      0.80 o 
   4   4   8        5.42        4.92      0.45 o 
   5   4   8       20.73       18.64      0.86 o 
 -12   5   8       50.33       46.32      1.41 o 
 -11   5   8       12.29       15.02      1.12 o 
 -10   5   8      108.37      112.38      2.13 o 
  -9   5   8       79.22       67.52      1.37 o 
  -8   5   8      117.49      113.19      1.65 o 
  -7   5   8        1.56        1.74      0.50 o 
  -6   5   8        1.87        0.69      0.45 o 
  -5   5   8        8.52        9.76      0.50 o 
  -4   5   8      100.64       92.43      1.13 o 
  -3   5   8       93.72       89.55      0.91 o 
  -2   5   8        2.06        2.30      0.25 o 
  -1   5   8       38.27       34.01      0.66 o 
   0   5   8        8.90        7.52      0.54 o 
   1   5   8        1.50        1.20      1.04 o 
   2   5   8       20.03       19.47      0.66 o 
   3   5   8       10.52        7.45      0.58 o 
   4   5   8       11.37       12.04      1.25 o 
   5   5   8        0.14        0.03      0.73 o 
 -12   6   8        3.43        1.91      0.94 o 
 -11   6   8        0.66        0.71      0.88 o 
 -10   6   8        7.12        4.86      0.88 o 
  -9   6   8        7.99        6.30      0.85 o 
  -8   6   8       70.82       67.04      1.32 o 
  -7   6   8      136.72      127.04      2.57 o 
  -6   6   8       38.86       47.54      1.44 o 
  -5   6   8       14.62       14.18      0.73 o 
  -4   6   8      184.56      183.38      2.49 o 
  -3   6   8       53.90       50.28      0.82 o 
  -2   6   8        2.43        1.10      0.28 o 
  -1   6   8      306.74      286.12      1.96 o 
   0   6   8        0.03        0.23      0.22 o 
   1   6   8      133.13      131.90      2.17 o 
   2   6   8        5.54        6.92      1.37 o 
   3   6   8        8.51        6.47      0.84 o 
   4   6   8        4.40        3.65      0.84 o 
   5   6   8        5.96        7.03      0.93 o 
 -11   7   8      189.75      201.17      3.32 o 
 -10   7   8      227.14      235.66      6.97 o 
  -9   7   8      209.87      205.64      3.98 o 
  -8   7   8        0.52       -0.25      0.65 o 
  -7   7   8        7.84        8.51      0.95 o 
  -6   7   8        1.23       -0.44      0.47 o 
  -5   7   8       31.75       32.07      0.95 o 
  -4   7   8      188.89      192.86      3.03 o 
  -3   7   8      260.20      270.13      3.88 o 
  -2   7   8      127.55      117.24      1.31 o 
  -1   7   8      259.99      253.27      2.13 o 
   0   7   8       57.01       60.06      0.83 o 
   1   7   8        0.42        0.14      0.24 o 
   2   7   8       20.12       21.76      1.17 o 
   3   7   8        2.80        2.57      0.78 o 
   4   7   8        0.95        1.67      0.82 o 
   5   7   8       12.48       12.20      1.62 o 
 -11   8   8       93.13      102.27      2.38 o 
 -10   8   8       65.26       67.95      1.95 o 
  -9   8   8      275.23      289.85      4.02 o 
  -8   8   8        9.92       10.15      0.97 o 
  -7   8   8       36.72       32.15      1.74 o 
  -6   8   8      152.87      157.79      2.06 o 
  -5   8   8      316.10      306.36      3.49 o 
  -4   8   8       96.98       96.99      1.49 o 
  -3   8   8       31.93       28.89      0.92 o 
  -2   8   8       43.18       38.24      1.19 o 
  -1   8   8       27.32       28.53      0.72 o 
   0   8   8       58.75       56.77      0.89 o 
   1   8   8       79.07       75.06      0.97 o 
   2   8   8        0.22       -0.28      0.28 o 
   3   8   8        0.25        0.65      0.76 o 
   4   8   8        3.30        5.01      0.93 o 
 -10   9   8        8.94        7.53      0.99 o 
  -9   9   8       60.11       60.65      1.88 o 
  -8   9   8       14.97       14.28      1.08 o 
  -7   9   8       16.17       15.52      1.29 o 
  -6   9   8       22.70       24.11      1.37 o 
  -5   9   8       29.88       30.01      0.99 o 
  -4   9   8       31.67       27.79      0.96 o 
  -3   9   8       15.13       15.62      0.80 o 
  -2   9   8      155.19      159.37      1.68 o 
  -1   9   8       45.64       48.22      0.92 o 
   0   9   8        1.19       -0.15      0.37 o 
   1   9   8        9.86        7.30      0.54 o 
   2   9   8        1.53        2.37      0.38 o 
   3   9   8       12.98       11.34      0.56 o 
   4   9   8       76.76       77.49      2.02 o 
 -10  10   8       14.77       15.66      1.17 o 
  -9  10   8        5.19        4.07      0.91 o 
  -8  10   8      218.21      219.75      5.85 o 
  -7  10   8      224.56      236.27      3.49 o 
  -6  10   8       97.29       91.66      3.07 o 
  -5  10   8        0.03       -0.65      0.65 o 
  -4  10   8       10.72        8.29      0.67 o 
  -3  10   8       17.37       12.33      0.71 o 
  -2  10   8        0.09        0.14      0.42 o 
  -1  10   8       28.92       27.68      0.81 o 
   0  10   8       35.76       31.00      0.83 o 
   1  10   8       52.86       58.59      0.99 o 
   2  10   8      102.58       99.74      1.40 o 
   3  10   8       21.25       22.95      0.73 o 
  -9  11   8       70.44       77.19      2.32 o 
  -8  11   8       94.00       99.12      2.23 o 
  -7  11   8        3.61        2.14      0.85 o 
  -6  11   8       86.64       85.98      2.00 o 
  -5  11   8       63.16       56.94      1.67 o 
  -4  11   8        1.89        2.38      0.75 o 
  -3  11   8       45.50       47.37      1.95 o 
  -2  11   8      157.08      146.20      2.41 o 
  -1  11   8       52.81       49.54      1.05 o 
   0  11   8       66.35       63.43      1.26 o 
   1  11   8       24.86       24.44      0.81 o 
   2  11   8        0.18        0.28      0.47 o 
   3  11   8       18.65       17.61      0.98 o 
  -8  12   8        0.57        1.83      0.87 o 
  -7  12   8       33.15       28.23      1.53 o 
  -6  12   8       41.00       38.52      1.47 o 
  -5  12   8        0.12       -0.76      0.76 o 
  -4  12   8       31.42       31.73      1.38 o 
  -3  12   8       52.44       55.28      1.67 o 
  -2  12   8       19.10       18.30      0.99 o 
  -1  12   8        0.25        0.19      0.52 o 
   0  12   8       18.62       19.48      0.83 o 
   1  12   8        4.81        3.69      0.49 o 
   2  12   8        0.76       -0.38      0.49 o 
  -7  13   8        6.85        6.05      0.97 o 
  -6  13   8       26.28       30.26      1.46 o 
  -5  13   8       41.39       47.99      1.67 o 
  -4  13   8       54.45       53.54      2.62 o 
  -3  13   8        7.94        6.76      0.91 o 
  -2  13   8        4.18        4.73      0.85 o 
  -1  13   8        1.86        0.41      0.79 o 
   0  13   8       13.14       13.38      1.21 o 
   1  13   8        3.48        3.13      0.62 o 
  -6  14   8       86.73       95.10      2.29 o 
  -5  14   8       17.06       16.48      1.17 o 
  -4  14   8        4.76        5.71      1.08 o 
  -3  14   8        1.65        1.07      0.79 o 
  -2  14   8        6.26        6.40      0.94 o 
  -1  14   8        0.31        0.87      0.85 o 
 -12   1   9       47.70       47.97      1.32 o 
 -11   1   9      117.44      120.01      1.90 o 
 -10   1   9      194.22      197.96      2.26 o 
  -9   1   9      221.69      227.76      1.75 o 
  -8   1   9      109.97      104.37      0.98 o 
  -7   1   9       14.19       16.31      0.53 o 
  -6   1   9       90.66       93.31      1.41 o 
  -5   1   9       78.45       71.68      1.20 o 
  -4   1   9       23.64       22.11      1.04 o 
  -3   1   9        1.24        1.24      0.50 o 
  -2   1   9      161.67      163.90      2.23 o 
  -1   1   9      447.10      455.57      4.75 o 
   0   1   9      338.55      337.25      3.70 o 
   1   1   9       24.57       24.84      0.99 o 
   2   1   9        8.11        6.89      0.64 o 
   3   1   9       29.91       33.58      0.87 o 
   4   1   9       22.84       25.20      0.85 o 
 -12   2   9      281.64      299.81      4.88 o 
 -11   2   9       57.98       66.72      1.21 o 
 -10   2   9       21.75       22.08      0.71 o 
  -9   2   9       72.57       72.61      0.88 o 
  -8   2   9      238.23      237.50      2.21 o 
  -7   2   9      248.29      244.72      2.15 o 
  -6   2   9      560.26      554.35      4.00 o 
  -5   2   9        2.47        1.22      0.45 o 
  -4   2   9        0.29        0.21      0.40 o 
  -3   2   9      293.46      286.19      3.53 o 
  -2   2   9      338.69      326.96      3.63 o 
  -1   2   9       10.02       10.49      0.73 o 
   0   2   9       97.17      100.95      1.63 o 
   1   2   9      663.51      695.32      6.83 o 
   2   2   9       95.66      100.94      1.69 o 
   3   2   9       83.76       95.01      2.28 o 
   4   2   9        0.02        0.09      0.45 o 
 -12   3   9       14.51       13.63      0.82 o 
 -11   3   9       10.09        8.74      0.67 o 
 -10   3   9       86.99       91.59      1.22 o 
  -9   3   9      132.30      134.36      3.22 o 
  -8   3   9        3.24        3.55      0.46 o 
  -7   3   9       18.40       19.37      0.69 o 
  -6   3   9        0.17        1.09      0.38 o 
  -5   3   9      119.77      114.57      1.21 o 
  -4   3   9        1.94        1.70      0.43 o 
  -3   3   9        9.66       10.18      0.59 o 
  -2   3   9       35.60       39.17      1.08 o 
  -1   3   9      188.60      175.16      2.27 o 
   0   3   9      194.01      201.75      2.51 o 
   1   3   9        0.12        0.66      0.49 o 
   2   3   9        0.17       -0.48      0.48 o 
   3   3   9        0.39        0.56      0.55 o 
   4   3   9        5.82        4.51      0.59 o 
 -11   4   9       79.13       80.51      2.08 o 
 -10   4   9       12.89       13.37      1.06 o 
  -9   4   9       13.34       14.33      0.91 o 
  -8   4   9       31.09       25.60      0.98 o 
  -7   4   9        6.13        4.32      0.45 o 
  -6   4   9       24.23       24.85      0.78 o 
  -5   4   9       34.55       36.03      0.74 o 
  -4   4   9       55.44       51.07      0.85 o 
  -3   4   9        1.43        0.58      0.40 o 
  -2   4   9        0.31        1.07      0.48 o 
  -1   4   9      106.18      106.87      1.65 o 
   0   4   9       75.79       75.01      2.53 o 
   1   4   9      102.97      108.40      1.65 o 
   2   4   9        3.99        4.90      0.55 o 
   3   4   9        4.27        2.08      0.78 o 
   4   4   9       14.13       13.05      1.02 o 
 -11   5   9       87.84       89.53      2.14 o 
 -10   5   9      526.02      540.10      6.25 o 
  -9   5   9      187.45      201.88      2.47 o 
  -8   5   9       17.41       12.46      0.80 o 
  -7   5   9       48.19       57.20      1.18 o 
  -6   5   9        0.24        0.51      0.39 o 
  -5   5   9       18.73       20.22      0.68 o 
  -4   5   9       95.24       99.40      0.99 o 
  -3   5   9       65.12       68.77      0.95 o 
  -2   5   9       16.27       16.52      0.69 o 
  -1   5   9      432.23      442.12      4.57 o 
   0   5   9      400.19      388.08      7.10 o 
   1   5   9       31.82       33.46      1.83 o 
   2   5   9       44.15       47.82      1.99 o 
   3   5   9        0.07       -0.11      0.72 o 
   4   5   9       32.66       39.54      1.55 o 
 -11   6   9       95.72      102.77      4.40 o 
 -10   6   9        5.79        6.95      1.04 o 
  -9   6   9        0.73       -0.70      0.70 o 
  -8   6   9      265.16      254.89      2.82 o 
  -7   6   9       77.00       83.65      1.43 o 
  -6   6   9      198.51      205.81      2.32 o 
  -5   6   9        4.69        4.06      0.64 o 
  -4   6   9      393.65      396.44      4.66 o 
  -3   6   9       32.08       29.14      0.56 o 
  -2   6   9       10.85        9.96      0.44 o 
  -1   6   9      104.73       95.58      1.46 o 
   0   6   9        4.98        5.89      1.08 o 
   1   6   9      329.57      305.42      5.48 o 
   2   6   9       64.81       65.92      2.41 o 
   3   6   9       40.47       42.75      1.57 o 
 -10   7   9        9.97        9.68      1.05 o 
  -9   7   9       56.82       53.89      1.73 o 
  -8   7   9        0.02       -0.54      0.70 o 
  -7   7   9        8.52        7.21      0.67 o 
  -6   7   9       18.20       20.00      0.90 o 
  -5   7   9       11.83       11.44      0.77 o 
  -4   7   9       39.57       41.17      1.01 o 
  -3   7   9       75.83       66.77      0.99 o 
  -2   7   9        5.86        5.02      0.37 o 
  -1   7   9        1.74        2.08      0.41 o 
   0   7   9       27.89       26.40      1.74 o 
   1   7   9       41.94       39.60      1.99 o 
   2   7   9        0.65       -0.66      1.00 o 
   3   7   9        3.38        4.23      1.16 o 
 -10   8   9       17.49       12.88      1.12 o 
  -9   8   9       22.28       16.11      1.12 o 
  -8   8   9        0.97       -0.73      0.73 o 
  -7   8   9       83.99       82.01      1.97 o 
  -6   8   9       73.21       80.27      1.67 o 
  -5   8   9      370.46      376.00      3.92 o 
  -4   8   9       14.36        8.73      0.63 o 
  -3   8   9       65.43       67.39      1.04 o 
  -2   8   9       20.89       16.00      0.63 o 
  -1   8   9       60.22       67.05      0.92 o 
   0   8   9       36.51       35.07      0.83 o 
   1   8   9        7.32        8.55      1.25 o 
   2   8   9       14.47       12.70      1.41 o 
   3   8   9       10.25       10.46      1.41 o 
 -10   9   9       28.21       33.79      2.32 o 
  -9   9   9      127.36      135.30      3.94 o 
  -8   9   9       83.93       81.11      2.00 o 
  -7   9   9       75.71       80.90      2.16 o 
  -6   9   9        3.42        3.52      1.54 o 
  -5   9   9       27.38       29.72      1.03 o 
  -4   9   9       24.61       25.06      0.99 o 
  -3   9   9       98.01      102.20      1.32 o 
  -2   9   9      260.02      277.74      2.44 o 
  -1   9   9       47.47       45.77      0.86 o 
   0   9   9       42.80       39.31      0.84 o 
   1   9   9       25.44       20.97      1.45 o 
   2   9   9       47.96       52.05      2.24 o 
  -9  10   9       66.54       68.81      1.99 o 
  -8  10   9       26.35       26.90      1.46 o 
  -7  10   9        6.93        5.65      0.91 o 
  -6  10   9       15.70       13.75      1.06 o 
  -5  10   9       94.69       89.20      4.23 o 
  -4  10   9        2.17        2.22      0.58 o 
  -3  10   9       41.39       40.64      0.95 o 
  -2  10   9        7.69        6.03      0.51 o 
  -1  10   9        2.31        2.87      0.44 o 
   0  10   9        9.40       11.43      0.67 o 
   1  10   9       36.88       37.35      0.84 o 
  -8  11   9      101.18      100.35      2.32 o 
  -7  11   9       38.83       44.81      1.64 o 
  -6  11   9        2.32        1.37      0.76 o 
  -5  11   9        2.48        1.95      0.76 o 
  -4  11   9       45.56       50.45      1.95 o 
  -3  11   9       26.24       30.93      0.93 o 
  -2  11   9       11.40       11.93      0.72 o 
  -1  11   9       10.19       12.07      0.73 o 
   0  11   9       62.23       66.56      1.22 o 
   1  11   9        0.29       -0.42      0.42 o 
  -7  12   9       24.42       24.32      1.47 o 
  -6  12   9      179.24      188.98      3.20 o 
  -5  12   9      122.82      129.55      2.52 o 
  -4  12   9      131.59      150.83      2.79 o 
  -3  12   9        2.77        1.49      0.62 o 
  -2  12   9       18.00       21.11      1.05 o 
  -1  12   9        4.62        5.57      0.55 o 
   0  12   9       55.28       63.48      1.44 o 
  -5  13   9        0.24        0.06      0.82 o 
  -4  13   9       12.11        9.79      1.06 o 
  -3  13   9       96.24      102.61      2.49 o 
  -2  13   9       53.57       54.78      1.76 o 
 -11   0  10      295.20      294.65      7.76 o 
 -10   0  10       38.01       48.95      1.45 o 
  -9   0  10       76.22       77.84      1.95 o 
  -8   0  10       13.83        9.38      1.25 o 
  -7   0  10       25.13       29.72      1.74 o 
  -6   0  10      124.62      127.43      3.07 o 
  -5   0  10      772.84      746.58     10.71 o 
  -4   0  10       23.64       20.34      1.49 o 
  -3   0  10        0.21        0.33      0.75 o 
  -2   0  10      117.11      119.55      2.66 o 
  -1   0  10       21.66       19.68      1.33 o 
   0   0  10       16.91       14.11      1.25 o 
   1   0  10        0.88        0.33      0.75 o 
   2   0  10       29.32       38.60      1.66 o 
   3   0  10       15.72       17.02      1.49 o 
 -11   1  10       94.42       91.77      1.42 o 
 -10   1  10        1.25        0.21      0.39 o 
  -9   1  10      110.33      111.20      1.57 o 
  -8   1  10      171.27      182.99      1.97 o 
  -7   1  10       27.98       24.60      1.14 o 
  -6   1  10      225.14      224.56      3.02 o 
  -5   1  10        8.42        8.35      0.76 o 
  -4   1  10       11.26        7.68      1.12 o 
  -3   1  10        0.81        0.83      0.53 o 
  -2   1  10        1.87        2.49      0.59 o 
  -1   1  10       77.05       77.55      1.50 o 
   0   1  10        0.09        0.00      0.53 o 
   1   1  10       14.05       11.35      0.87 o 
   2   1  10       51.35       55.96      1.41 o 
   3   1  10        0.89        0.79      0.83 o 
 -11   2  10       19.30       22.34      1.03 o 
 -10   2  10      109.59      108.71      1.83 o 
  -9   2  10       21.80       22.01      1.28 o 
  -8   2  10        3.31        2.47      0.46 o 
  -7   2  10        0.16        0.38      0.79 o 
  -6   2  10       21.68       20.46      1.08 o 
  -5   2  10        6.03        6.03      0.75 o 
  -4   2  10        5.85        5.86      0.67 o 
  -3   2  10        0.07       -0.51      0.62 o 
  -2   2  10       11.97       11.63      1.00 o 
  -1   2  10        6.96        8.62      0.70 o 
   0   2  10       21.17       21.03      0.93 o 
   1   2  10        5.41        6.09      0.64 o 
   2   2  10       11.10       10.99      0.76 o 
   3   2  10       11.80       11.58      0.82 o 
 -11   3  10        4.59        4.37      0.97 o 
 -10   3  10       88.13       93.33      1.62 o 
  -9   3  10      408.94      433.39     11.09 o 
  -8   3  10      151.01      150.05      1.65 o 
  -7   3  10      178.60      177.74      1.76 o 
  -6   3  10        6.20        8.02      0.76 o 
  -5   3  10       57.90       54.35      1.35 o 
  -4   3  10       21.55       18.83      0.96 o 
  -3   3  10       20.22       19.29      0.92 o 
  -2   3  10      139.03      142.96      2.07 o 
  -1   3  10      144.40      133.94      1.97 o 
   0   3  10      127.62      124.14      1.87 o 
   1   3  10      197.44      199.95      2.55 o 
   2   3  10        2.55        2.66      1.00 o 
 -10   4  10      190.04      203.78      2.52 o 
  -9   4  10       22.90       24.48      1.02 o 
  -8   4  10       23.62       19.19      0.89 o 
  -7   4  10       35.78       36.68      0.84 o 
  -6   4  10       41.03       37.30      0.78 o 
  -5   4  10      184.33      176.28      2.52 o 
  -4   4  10      115.64      113.09      1.87 o 
  -3   4  10      154.19      154.86      2.23 o 
  -2   4  10        5.51        5.04      0.60 o 
  -1   4  10        0.14       -0.21      0.54 o 
   0   4  10       66.87       58.24      1.27 o 
   1   4  10        0.01        0.25      0.91 o 
   2   4  10       33.91       34.78      1.83 o 
 -10   5  10        2.62        2.27      0.85 o 
  -9   5  10        0.33       -0.27      0.61 o 
  -8   5  10        0.10       -0.51      0.51 o 
  -7   5  10       92.99       96.89      1.51 o 
  -6   5  10        2.83        2.77      0.43 o 
  -5   5  10       34.77       32.42      0.98 o 
  -4   5  10        0.12        0.17      0.58 o 
  -3   5  10       71.04       71.73      1.46 o 
  -2   5  10      196.51      192.25      2.51 o 
  -1   5  10       25.65       19.64      0.84 o 
   0   5  10        9.30        7.22      1.16 o 
   1   5  10        1.38        1.16      1.00 o 
   2   5  10        4.18        3.57      1.16 o 
 -10   6  10       62.59       72.41      2.02 o 
  -9   6  10       33.37       30.04      1.15 o 
  -8   6  10       41.50       46.94      1.22 o 
  -7   6  10       78.60       75.73      1.80 o 
  -6   6  10        5.43        3.73      0.55 o 
  -5   6  10       22.52       25.00      0.69 o 
  -4   6  10       83.03       84.24      1.14 o 
  -3   6  10        2.75        2.75      0.55 o 
  -2   6  10        2.48        1.03      0.49 o 
  -1   6  10        0.71        0.17      1.00 o 
   0   6  10       43.82       40.93      1.99 o 
   1   6  10        1.85        1.49      1.08 o 
   2   6  10      122.43      132.58      3.40 o 
  -9   7  10      272.97      267.91      4.32 o 
  -8   7  10      149.74      163.60      3.67 o 
  -7   7  10       14.53       10.22      0.68 o 
  -6   7  10      130.37      133.86      1.84 o 
  -5   7  10       15.64       17.58      0.85 o 
  -4   7  10        1.75        2.17      0.38 o 
  -3   7  10       53.13       55.80      0.80 o 
  -2   7  10        3.21        3.98      1.16 o 
  -1   7  10       51.46       51.97      2.24 o 
   0   7  10       39.18       42.84      2.16 o 
   1   7  10       72.68       69.07      2.57 o 
  -9   8  10        2.75        1.41      0.88 o 
  -8   8  10       17.16       17.13      1.37 o 
  -7   8  10        2.08        0.46      0.60 o 
  -6   8  10        2.55        1.34      0.57 o 
  -5   8  10       97.00       94.56      1.57 o 
  -4   8  10       17.05       14.78      0.73 o 
  -3   8  10       98.22       99.24      1.30 o 
  -2   8  10       69.57       61.70      1.11 o 
  -1   8  10        0.10       -0.08      1.08 o 
   0   8  10        2.02        0.33      1.08 o 
   1   8  10        1.93        2.66      1.16 o 
  -8   9  10        1.91        1.16      0.91 o 
  -7   9  10       16.16       16.72      1.14 o 
  -6   9  10        0.04       -0.54      0.54 o 
  -5   9  10       27.21       26.51      1.00 o 
  -4   9  10       26.01       25.62      0.93 o 
  -3   9  10        3.69        4.54      0.48 o 
  -2   9  10        5.90        4.61      0.44 o 
  -1   9  10       12.97       13.37      1.49 o 
   0   9  10       15.67       14.94      1.49 o 
  -7  10  10       12.48        7.92      0.99 o 
  -6  10  10       44.45       46.03      1.70 o 
  -5  10  10       48.83       51.69      1.26 o 
  -4  10  10       32.66       36.61      0.93 o 
  -3  10  10        5.92        6.04      0.56 o 
  -2  10  10       70.81       72.09      1.20 o 
  -1  10  10       12.90       12.70      1.87 o 
  -5  11  10        3.49        3.53      0.94 o 
  -4  11  10        8.20        8.92      0.61 o 
  -3  11  10       16.29       14.46      0.84 o 
 -10   1  11        1.34        0.95      0.79 o 
  -9   1  11       13.82       10.36      1.00 o 
  -8   1  11      302.32      305.42      4.02 o 
  -7   1  11      140.17      143.31      2.44 o 
  -6   1  11       33.50       33.49      1.26 o 
  -5   1  11       37.66       37.58      1.26 o 
  -4   1  11        1.32        0.17      0.59 o 
  -3   1  11        3.60        3.07      0.65 o 
  -2   1  11        1.52        2.49      0.65 o 
  -1   1  11       37.50       44.76      1.26 o 
   0   1  11        4.72        5.10      0.67 o 
   1   1  11       31.86       34.50      1.19 o 
  -9   2  11      135.53      150.42      2.67 o 
  -8   2  11      128.03      125.78      3.49 o 
  -7   2  11       82.08       73.69      1.78 o 
  -6   2  11       87.07       91.59      1.88 o 
  -5   2  11       88.36       92.08      1.81 o 
  -4   2  11       76.10       77.68      1.63 o 
  -3   2  11       21.45       22.49      1.08 o 
  -2   2  11      140.52      146.62      2.22 o 
  -1   2  11       87.38       89.72      1.69 o 
   0   2  11        2.29        2.19      0.64 o 
  -9   3  11        2.87        1.10      0.87 o 
  -8   3  11       54.94       56.13      1.67 o 
  -7   3  11       68.37       71.21      2.82 o 
  -6   3  11       10.90        8.55      1.29 o 
  -5   3  11        0.01       -0.67      0.79 o 
  -4   3  11        9.59        8.30      0.76 o 
  -3   3  11       15.69       16.00      0.99 o 
  -2   3  11      107.43      110.43      1.89 o 
  -1   3  11       51.43       51.12      1.30 o 
   0   3  11       61.85       64.67      2.24 o 
  -9   4  11       78.45       81.33      1.70 o 
  -8   4  11        6.56        6.27      0.62 o 
  -7   4  11        0.73       -0.79      0.79 o 
  -6   4  11       22.73       23.00      1.19 o 
  -5   4  11        9.66        9.38      1.12 o 
  -4   4  11       26.09       26.94      1.12 o 
  -3   4  11      136.78      156.51      2.31 o 
  -2   4  11        0.87        1.55      1.29 o 
  -1   4  11       35.78       36.03      1.91 o 
   0   4  11        4.30        5.73      1.16 o 
  -9   5  11       31.34       33.25      1.26 o 
  -8   5  11      281.96      290.05      4.48 o 
  -7   5  11      134.47      141.10      2.01 o 
  -6   5  11      111.65      108.19      2.16 o 
  -5   5  11        7.17        7.57      0.78 o 
  -4   5  11        2.71        2.06      0.66 o 
  -3   5  11       17.99       15.68      1.04 o 
  -2   5  11       49.98       51.22      2.16 o 
  -1   5  11       69.17       73.55      2.57 o 
   0   5  11        1.78        0.58      1.00 o 
  -8   6  11        0.02       -0.11      0.71 o 
  -7   6  11       81.69       78.04      1.60 o 
  -6   6  11       16.56       15.25      0.63 o 
  -5   6  11       13.54       10.96      1.41 o 
  -4   6  11        4.19        2.91      1.16 o 
  -3   6  11       87.48       87.60      1.67 o 
  -2   6  11       28.63       27.98      1.91 o 
  -1   6  11       76.72       81.19      2.82 o 
  -7   7  11       40.55       37.42      1.27 o 
  -6   7  11        2.73        1.79      0.44 o 
  -5   7  11        2.48        2.84      0.46 o 
  -4   7  11        0.04       -0.58      1.00 o 
  -3   7  11       29.78       28.97      1.99 o 
  -2   7  11       39.20       43.58      2.16 o 
  -6   8  11        9.37        7.07      0.56 o 
  -5   8  11       18.56       15.94      0.69 o 
  -4   8  11      171.25      175.83      4.23 o 
  -3   8  11        9.10       12.12      1.49 o 
  -7   0  12      222.36      225.31      4.65 o 
  -6   0  12        0.81        0.17      1.00 o 
  -5   0  12       60.92       65.83      2.32 o 
  -4   0  12       72.17       81.61      2.49 o 
  -3   0  12       60.89       65.17      2.24 o 
  -7   1  12       64.15       64.01      1.73 o 
  -6   1  12      138.04      135.77      2.38 o 
  -5   1  12       41.38       42.89      1.70 o 
  -4   1  12       34.86       32.22      1.26 o 
  -3   1  12       47.36       47.96      3.24 o 
  -7   2  12       14.77       10.88      0.99 o 
  -6   2  12        3.17       -0.60      0.73 o 
  -5   2  12        0.08       -1.06      1.29 o 
  -4   2  12        0.52       -0.45      0.64 o 
  -3   2  12        2.46        1.07      0.79 o 
  -6   3  12      100.43      103.84      3.15 o 
  -5   3  12      116.34      119.09      2.16 o 
  -4   3  12       14.28       12.72      0.90 o 
  -5   4  12        1.91        1.99      1.04 o 
                                                 
